# Supplementary material for: Reclassification of the Taxonomic Framework of Orders Cellvibrionales, Oceanospirillales, Pseudomonadales, and Alteromonadales in Class Gammaproteobacteria through Phylogenomic Tree Analysis
Source: mSystems. 2020 Sep 15;5(5):e00543-20. doi: 10.1128/mSystems.00543-20 (PMC7498684; doi:10.1128/mSystems.00543-20)
Supplement: TABLE S1 [file mSystems.00543-20-st001.xlsx]

## Sheet: Sheet1
#Organism Name	Strain	Type strain (Yes or No)	BioSample	BioProject	Assembly	Level	Size(Mb)	GC%	Replicons	WGS	Scaffolds	CDS	Release Date	GenBank FTP	RefSeq FTP
Acidiferrobacter thiooxydans	ZJ	No	SAMN05526184	PRJNA324464	GCA_001705075.1	Contig	3.25282	63.6		MDCF01	257	2920	2016-08-15T00:00:00Z	ftp://ftp.ncbi.nlm.nih.gov/genomes/all/GCA/001/705/075/GCA_001705075.1_ASM170507v1	ftp://ftp.ncbi.nlm.nih.gov/genomes/all/GCF/001/705/075/GCF_001705075.1_ASM170507v1
Acidihalobacter ferrooxidans	V8	No	SAMN06240324	PRJNA362495	GCA_001975725.1	Chromosome	3.44883	61.6	chromosome:NZ_CP019434.1/CP019434.1		1	3051	2017-01-30T00:00:00Z	ftp://ftp.ncbi.nlm.nih.gov/genomes/all/GCA/001/975/725/GCA_001975725.1_ASM197572v1	ftp://ftp.ncbi.nlm.nih.gov/genomes/all/GCF/001/975/725/GCF_001975725.1_ASM197572v1
Acidihalobacter prosperus	DSM 5130	Yes	SAMN02990926	PRJNA258228	GCA_000754095.2	Contig	3.35968	64.4		JQSG02	8	3181	2014-09-11T00:00:00Z	ftp://ftp.ncbi.nlm.nih.gov/genomes/all/GCA/000/754/095/GCA_000754095.2_ASM75409v2	ftp://ftp.ncbi.nlm.nih.gov/genomes/all/GCF/000/754/095/GCF_000754095.2_ASM75409v2
Acidihalobacter prosperus	V6	No	SAMN05853496	PRJNA344938	GCA_001753165.1	Chromosome	3.52612	61.8788	chromosome:NZ_CP017448.1/CP017448.1; plasmid pAPV6:NZ_CP017449.1/CP017449.1		2	3259	2016-10-06T00:00:00Z	ftp://ftp.ncbi.nlm.nih.gov/genomes/all/GCA/001/753/165/GCA_001753165.1_ASM175316v1	ftp://ftp.ncbi.nlm.nih.gov/genomes/all/GCF/001/753/165/GCF_001753165.1_ASM175316v1
Acidihalobacter prosperus	F5	No	SAMN05828143	PRJNA344521	GCA_001753245.1	Complete	3.56694	59.9	chromosome:NZ_CP017415.1/CP017415.1		1	3222	2016-10-06T00:00:00Z	ftp://ftp.ncbi.nlm.nih.gov/genomes/all/GCA/001/753/245/GCA_001753245.1_ASM175324v1	ftp://ftp.ncbi.nlm.nih.gov/genomes/all/GCF/001/753/245/GCF_001753245.1_ASM175324v1
Acinetobacter apis	ANC 5114	No	SAMN05444584	PRJEB21552	GCA_900197575.1	Scaffold	2.41378	38.3		FZLN01	12	2149	2017-06-29T00:00:00Z	ftp://ftp.ncbi.nlm.nih.gov/genomes/all/GCA/900/197/575/GCA_900197575.1_IMG-taxon_2690315601_annotated_assembly	ftp://ftp.ncbi.nlm.nih.gov/genomes/all/GCF/900/197/575/GCF_900197575.1_IMG-taxon_2690315601_annotated_assembly
Acinetobacter baumannii	AB030	No	SAMN02940899	PRJNA256157	GCA_000746645.1	Complete	4.33579	39	chromosome:NZ_CP009257.1/CP009257.1		1	4063	2014-08-29T00:00:00Z	ftp://ftp.ncbi.nlm.nih.gov/genomes/all/GCA/000/746/645/GCA_000746645.1_ASM74664v1	ftp://ftp.ncbi.nlm.nih.gov/genomes/all/GCF/000/746/645/GCF_000746645.1_ASM74664v1
Acinetobacter beijerinckii	CIP 110307	Yes	SAMN01087842	PRJNA183271	GCA_000369005.1	Scaffold	3.56333	38.3		APQL01	5	3252	2013-04-16T00:00:00Z	ftp://ftp.ncbi.nlm.nih.gov/genomes/all/GCA/000/369/005/GCA_000369005.1_Acin_beij_CIP_110307_V1	ftp://ftp.ncbi.nlm.nih.gov/genomes/all/GCF/000/369/005/GCF_000369005.1_Acin_beij_CIP_110307_V1
Acinetobacter bohemicus	ANC 3994	Yes	SAMN01828192	PRJNA183332	GCA_000367925.1	Scaffold	3.65769	39.6		APOH01	14	3225	2013-04-16T00:00:00Z	ftp://ftp.ncbi.nlm.nih.gov/genomes/all/GCA/000/367/925/GCA_000367925.1_Acin_sp_ANC_3994_V1	ftp://ftp.ncbi.nlm.nih.gov/genomes/all/GCF/000/367/925/GCF_000367925.1_Acin_sp_ANC_3994_V1
Acinetobacter boissieri	ANC 4422	Yes	SAMN05421733	PRJEB15477	GCA_900096955.1	Contig	2.69021	38		FMYL01	29	2429	2016-10-20T00:00:00Z	ftp://ftp.ncbi.nlm.nih.gov/genomes/all/GCA/900/096/955/GCA_900096955.1_IMG-taxon_2671180229_annotated_assembly	ftp://ftp.ncbi.nlm.nih.gov/genomes/all/GCF/900/096/955/GCF_900096955.1_IMG-taxon_2671180229_annotated_assembly
Acinetobacter bouvetii	CIP 107468	Yes	SAMN01087847	PRJNA183279	GCA_000368865.1	Scaffold	3.38882	45		APQD01	6	3078	2013-04-16T00:00:00Z	ftp://ftp.ncbi.nlm.nih.gov/genomes/all/GCA/000/368/865/GCA_000368865.1_Acin_bouv_CIP_107468_V1	ftp://ftp.ncbi.nlm.nih.gov/genomes/all/GCF/000/368/865/GCF_000368865.1_Acin_bouv_CIP_107468_V1
Acinetobacter brisouii	CIP 110357	Yes	SAMN02335354	PRJNA217359	GCA_000488275.1	Scaffold	3.14851	41.7		AYEU01	7	2879	2013-10-29T00:00:00Z	ftp://ftp.ncbi.nlm.nih.gov/genomes/all/GCA/000/488/275/GCA_000488275.1_Acin_bris_CIP110357_V2	ftp://ftp.ncbi.nlm.nih.gov/genomes/all/GCF/000/488/275/GCF_000488275.1_Acin_bris_CIP110357_V2
Acinetobacter celticus	ANC 4603	Yes	SAMN05375319	PRJNA328585	GCA_001707755.1	Contig	3.0938	39.3		MBDL01	15	2829	2016-08-18T00:00:00Z	ftp://ftp.ncbi.nlm.nih.gov/genomes/all/GCA/001/707/755/GCA_001707755.1_ASM170775v1	ftp://ftp.ncbi.nlm.nih.gov/genomes/all/GCF/001/707/755/GCF_001707755.1_ASM170775v1
Acinetobacter defluvii	WCHA30	Yes	SAMN05356262	PRJNA387062	GCA_001704615.3	Complete	3.81227	38.1025	chromosome:NZ_CP029397.2/CP029397.2; plasmid p1_010030:NZ_CP029389.2/CP029389.2; plasmid p2_010030:NZ_CP029390.2/CP029390.2; plasmid p3_010030:NZ_CP029391.2/CP029391.2; plasmid p4_010030:NZ_CP029392.2/CP029392.2; plasmid p5_010030:NZ_CP029393.2/CP029393.2; plasmid p6_010030:NZ_CP029394.2/CP029394.2; plasmid p7_010030:NZ_CP029395.2/CP029395.2; plasmid pOXA58_010030:NZ_CP029396.2/CP029396.2		9	3466	2018-05-15T00:00:00Z	ftp://ftp.ncbi.nlm.nih.gov/genomes/all/GCA/001/704/615/GCA_001704615.3_ASM170461v3	ftp://ftp.ncbi.nlm.nih.gov/genomes/all/GCF/001/704/615/GCF_001704615.3_ASM170461v3
Acinetobacter equi	114	Yes	SAMN04110325	PRJNA296861	GCA_001307195.1	Complete	3.05427	34.9	chromosome:NZ_CP012808.1/CP012808.1		1	2704	2015-10-06T00:00:00Z	ftp://ftp.ncbi.nlm.nih.gov/genomes/all/GCA/001/307/195/GCA_001307195.1_ASM130719v1	ftp://ftp.ncbi.nlm.nih.gov/genomes/all/GCF/001/307/195/GCF_001307195.1_ASM130719v1
Acinetobacter gerneri	CIP 107464	Yes	SAMN01087849	PRJNA183298	GCA_000368565.1	Scaffold	4.59517	37.9		APPN01	42	4097	2013-04-16T00:00:00Z	ftp://ftp.ncbi.nlm.nih.gov/genomes/all/GCA/000/368/565/GCA_000368565.1_Acin_gern_CIP_107464_V1	ftp://ftp.ncbi.nlm.nih.gov/genomes/all/GCF/000/368/565/GCF_000368565.1_Acin_gern_CIP_107464_V1
Acinetobacter guillouiae	NIPH 991	No	SAMN01087917	PRJNA183302	GCA_000368485.1	Scaffold	4.90577	38.2		APPJ01	4	4402	2013-04-16T00:00:00Z	ftp://ftp.ncbi.nlm.nih.gov/genomes/all/GCA/000/368/485/GCA_000368485.1_Acin_guil_NIPH_991_V1	ftp://ftp.ncbi.nlm.nih.gov/genomes/all/GCF/000/368/485/GCF_000368485.1_Acin_guil_NIPH_991_V1
Acinetobacter gyllenbergii	NIPH 230	No	SAMN01828185	PRJNA183325	GCA_000488195.1	Scaffold	4.55135	41		AYEQ01	13	4054	2013-10-29T00:00:00Z	ftp://ftp.ncbi.nlm.nih.gov/genomes/all/GCA/000/488/195/GCA_000488195.1_Acin_gyll_NIPH_230_V1	ftp://ftp.ncbi.nlm.nih.gov/genomes/all/GCF/000/488/195/GCF_000488195.1_Acin_gyll_NIPH_230_V1
Acinetobacter harbinensis	HITLi 7	Yes	SAMN03274949	PRJNA271565	GCA_000816495.1	Scaffold	2.89979	41.7		JXBK01	6	2485	2015-01-08T00:00:00Z	ftp://ftp.ncbi.nlm.nih.gov/genomes/all/GCA/000/816/495/GCA_000816495.1_ASM81649v1	ftp://ftp.ncbi.nlm.nih.gov/genomes/all/GCF/000/816/495/GCF_000816495.1_ASM81649v1
Acinetobacter indicus	CIP 110367	Yes	SAMN02335352	PRJNA217357	GCA_000488255.1	Scaffold	3.21164	45.4		AYET01	17	2866	2013-10-29T00:00:00Z	ftp://ftp.ncbi.nlm.nih.gov/genomes/all/GCA/000/488/255/GCA_000488255.1_Acin_indi_CIP110367_V2	ftp://ftp.ncbi.nlm.nih.gov/genomes/all/GCF/000/488/255/GCF_000488255.1_Acin_indi_CIP110367_V2
Acinetobacter johnsonii	XBB1	No	SAMN03268929	PRJNA387062	GCA_001484935.1	Complete	4.08133	41.0672	chromosome:NZ_CP010350.1/CP010350.1; plasmid pXBB1-1:NZ_CP010352.1/CP010352.1; plasmid pXBB1-2:NZ_CP010353.1/CP010353.1; plasmid pXBB1-3:NZ_CP010354.1/CP010354.1; plasmid pXBB1-4:NZ_CP010355.1/CP010355.1; plasmid pXBB1-5:NZ_CP010356.1/CP010356.1; plasmid pXBB1-6:NZ_CP010357.1/CP010357.1; plasmid pXBB1-8:NZ_CP010358.1/CP010358.1; plasmid pXBB1-9:NZ_CP010351.1/CP010351.1		9	3652	2016-01-05T00:00:00Z	ftp://ftp.ncbi.nlm.nih.gov/genomes/all/GCA/001/484/935/GCA_001484935.1_ASM148493v1	ftp://ftp.ncbi.nlm.nih.gov/genomes/all/GCF/001/484/935/GCF_001484935.1_ASM148493v1
Acinetobacter junii	65	No	SAMN06198736	PRJNA359984	GCA_001941805.1	Complete	3.37831	38.6	chromosome:NZ_CP019041.1/CP019041.1		1	2967	2017-01-10T00:00:00Z	ftp://ftp.ncbi.nlm.nih.gov/genomes/all/GCA/001/941/805/GCA_001941805.1_ASM194180v1	ftp://ftp.ncbi.nlm.nih.gov/genomes/all/GCF/001/941/805/GCF_001941805.1_ASM194180v1
Acinetobacter kookii	ANC 4667	No	SAMN05421732	PRJEB15476	GCA_900096895.1	Scaffold	3.0854	43		FMYO01	22	2807	2016-10-20T00:00:00Z	ftp://ftp.ncbi.nlm.nih.gov/genomes/all/GCA/900/096/895/GCA_900096895.1_IMG-taxon_2671180219_annotated_assembly	ftp://ftp.ncbi.nlm.nih.gov/genomes/all/GCF/900/096/895/GCF_900096895.1_IMG-taxon_2671180219_annotated_assembly
Acinetobacter larvae	BRTC-1	Yes	SAMN05520995	PRJNA338199	GCA_001704115.1	Complete	3.7411	41.6	chromosome:NZ_CP016895.1/CP016895.1		1	3145	2016-08-12T00:00:00Z	ftp://ftp.ncbi.nlm.nih.gov/genomes/all/GCA/001/704/115/GCA_001704115.1_ASM170411v1	ftp://ftp.ncbi.nlm.nih.gov/genomes/all/GCF/001/704/115/GCF_001704115.1_ASM170411v1
Acinetobacter marinus	ANC 3699	No	SAMN05421749	PRJEB15478	GCA_900096915.1	Contig	2.99478	43.3		FMYK01	22	2652	2016-10-20T00:00:00Z	ftp://ftp.ncbi.nlm.nih.gov/genomes/all/GCA/900/096/915/GCA_900096915.1_IMG-taxon_2671180220_annotated_assembly	ftp://ftp.ncbi.nlm.nih.gov/genomes/all/GCF/900/096/915/GCF_900096915.1_IMG-taxon_2671180220_annotated_assembly
Acinetobacter nectaris	CIP 110549	Yes	SAMN02335355	PRJNA217360	GCA_000488215.1	Scaffold	2.66894	36.7		AYER01	29	2474	2013-10-29T00:00:00Z	ftp://ftp.ncbi.nlm.nih.gov/genomes/all/GCA/000/488/215/GCA_000488215.1_Acin_nect_CIP110549_V2	ftp://ftp.ncbi.nlm.nih.gov/genomes/all/GCF/000/488/215/GCF_000488215.1_Acin_nect_CIP110549_V2
Acinetobacter parvus	CIP 108168	Yes	SAMN01828186	PRJNA183326	GCA_000368025.1	Scaffold	2.91264	41.8		APOM01	9	2628	2013-04-16T00:00:00Z	ftp://ftp.ncbi.nlm.nih.gov/genomes/all/GCA/000/368/025/GCA_000368025.1_Acin_parv_CIP108168_V1	ftp://ftp.ncbi.nlm.nih.gov/genomes/all/GCF/000/368/025/GCF_000368025.1_Acin_parv_CIP108168_V1
Acinetobacter populi	PBJ7	Yes	SAMN06891249	PRJNA385503	GCA_002174125.1	Contig	3.6867	40.2		NEXX01	12	3280	2017-06-06T00:00:00Z	ftp://ftp.ncbi.nlm.nih.gov/genomes/all/GCA/002/174/125/GCA_002174125.1_ASM217412v1	ftp://ftp.ncbi.nlm.nih.gov/genomes/all/GCF/002/174/125/GCF_002174125.1_ASM217412v1
Acinetobacter qingfengensis	ANC 4671	Yes	SAMN05846377	PRJNA344849	GCA_001753595.1	Contig	3.14077	38.1		MKKK01	74	2830	2016-10-06T00:00:00Z	ftp://ftp.ncbi.nlm.nih.gov/genomes/all/GCA/001/753/595/GCA_001753595.1_ASM175359v1	ftp://ftp.ncbi.nlm.nih.gov/genomes/all/GCF/001/753/595/GCF_001753595.1_ASM175359v1
Acinetobacter radioresistens	CIP 103788	Yes	SAMN01087835	PRJNA183277	GCA_000368905.1	Scaffold	3.19549	41.7		APQF01	13	2878	2013-04-16T00:00:00Z	ftp://ftp.ncbi.nlm.nih.gov/genomes/all/GCA/000/368/905/GCA_000368905.1_Acin_radi_CIP_103788_V1	ftp://ftp.ncbi.nlm.nih.gov/genomes/all/GCF/000/368/905/GCF_000368905.1_Acin_radi_CIP_103788_V1
Acinetobacter rudis	DSM 24031	Yes	SAMD00019984	PRJDB1754	GCA_000829675.1	Contig	3.96179	39		BBRX01	151	3463	2015-01-20T20:31:00Z	ftp://ftp.ncbi.nlm.nih.gov/genomes/all/GCA/000/829/675/GCA_000829675.1_ASM82967v1	ftp://ftp.ncbi.nlm.nih.gov/genomes/all/GCF/000/829/675/GCF_000829675.1_ASM82967v1
Acinetobacter schindleri	ACE	No	SAMN04956557	PRJNA320745	GCA_001971565.1	Complete	3.26805	42.6093	chromosome:NZ_CP015615.1/CP015615.1; plasmid p1AsACE:NZ_CP015616.1/CP015616.1; plasmid p2AsACE:NZ_CP015617.1/CP015617.1; plasmid p3AsACE:NZ_CP015618.1/CP015618.1; plasmid p4AsACE:NZ_CP015619.1/CP015619.1; plasmid p5AsACE:NZ_CP015620.1/CP015620.1; plasmid p6AsACE:NZ_CP015621.1/CP015621.1		7	2975	2017-01-26T00:00:00Z	ftp://ftp.ncbi.nlm.nih.gov/genomes/all/GCA/001/971/565/GCA_001971565.1_ASM197156v1	ftp://ftp.ncbi.nlm.nih.gov/genomes/all/GCF/001/971/565/GCF_001971565.1_ASM197156v1
Acinetobacter soli	GFJ2	No	SAMN05554081	PRJNA336080	GCA_001953195.1	Complete	3.63635	42.8246	chromosome:NZ_CP016896.1/CP016896.1; plasmid pGFJ1:NZ_CP016897.1/CP016897.1; plasmid pGFJ2:NZ_CP016898.1/CP016898.1; plasmid pGFJ3:NZ_CP016899.1/CP016899.1; plasmid pGFJ4:NZ_CP016900.1/CP016900.1; plasmid pGFJ5:NZ_CP016901.1/CP016901.1; plasmid pGFJ6:NZ_CP016902.1/CP016902.1; plasmid pGFJ7:NZ_CP016903.1/CP016903.1		8	3305	2017-01-17T00:00:00Z	ftp://ftp.ncbi.nlm.nih.gov/genomes/all/GCA/001/953/195/GCA_001953195.1_ASM195319v1	ftp://ftp.ncbi.nlm.nih.gov/genomes/all/GCF/001/953/195/GCF_001953195.1_ASM195319v1
Acinetobacter tandoii	CIP 107469	Yes	SAMN01087852	PRJNA183270	GCA_000400735.1	Scaffold	4.07892	40.1		AQFM01	28	3755	2013-05-20T00:00:00Z	ftp://ftp.ncbi.nlm.nih.gov/genomes/all/GCA/000/400/735/GCA_000400735.1_Acin_tand_CIP_107469_V1	ftp://ftp.ncbi.nlm.nih.gov/genomes/all/GCF/000/400/735/GCF_000400735.1_Acin_tand_CIP_107469_V1
Acinetobacter towneri	CIP 107472	Yes	SAMN01087853	PRJNA183285	GCA_000368785.1	Scaffold	2.95235	41.3		APPY01	42	2638	2013-04-16T00:00:00Z	ftp://ftp.ncbi.nlm.nih.gov/genomes/all/GCA/000/368/785/GCA_000368785.1_Acin_town_CIP_107472_V1	ftp://ftp.ncbi.nlm.nih.gov/genomes/all/GCF/000/368/785/GCF_000368785.1_Acin_town_CIP_107472_V1
Acinetobacter ursingii	CIP 107286	Yes	SAMN01087837	PRJNA183282	GCA_000368825.1	Scaffold	3.53574	40.2		APQA01	10	3107	2013-04-16T00:00:00Z	ftp://ftp.ncbi.nlm.nih.gov/genomes/all/GCA/000/368/825/GCA_000368825.1_Acin_ursi_CIP_107286_V1	ftp://ftp.ncbi.nlm.nih.gov/genomes/all/GCF/000/368/825/GCF_000368825.1_Acin_ursi_CIP_107286_V1
Actinobacillus succinogenes	130Z	Yes	SAMN02598296	PRJNA13370	GCA_000017245.1	Complete	2.31966	44.9	chromosome:NC_009655.1/CP000746.1		1	2101	2007-07-05T00:00:00Z	ftp://ftp.ncbi.nlm.nih.gov/genomes/all/GCA/000/017/245/GCA_000017245.1_ASM1724v1	ftp://ftp.ncbi.nlm.nih.gov/genomes/all/GCF/000/017/245/GCF_000017245.1_ASM1724v1
Actinobacillus suis	ATCC 33415	Yes	SAMN01918029	PRJNA46463	GCA_000739435.1	Complete	2.5016	40.2	chromosome:NZ_CP009159.1/CP009159.1		1	2228	2014-08-14T00:00:00Z	ftp://ftp.ncbi.nlm.nih.gov/genomes/all/GCA/000/739/435/GCA_000739435.1_ASM73943v1	ftp://ftp.ncbi.nlm.nih.gov/genomes/all/GCF/000/739/435/GCF_000739435.1_ASM73943v1
Aeromonas eucrenophila	CECT 4224	Yes	SAMEA2752419	PRJEB7029	GCA_000819865.1	Scaffold	4.54006	61.2		CDDF01	22	3996	2014-11-24T00:00:00Z	ftp://ftp.ncbi.nlm.nih.gov/genomes/all/GCA/000/819/865/GCA_000819865.1_PRJEB7029	ftp://ftp.ncbi.nlm.nih.gov/genomes/all/GCF/000/819/865/GCF_000819865.1_PRJEB7029
Aeromonas fluvialis	LMG 24681	Yes	SAMEA2752418	PRJEB7030	GCA_000819885.1	Scaffold	3.90423	58.3		CDBO01	76	3408	2014-11-24T00:00:00Z	ftp://ftp.ncbi.nlm.nih.gov/genomes/all/GCA/000/819/885/GCA_000819885.1_PRJEB7030	ftp://ftp.ncbi.nlm.nih.gov/genomes/all/GCF/000/819/885/GCF_000819885.1_PRJEB7030
Aeromonas molluscorum	848TT	Yes	SAMN02471397	PRJNA183610	GCA_000388115.1	Contig	4.23617	59.2		AQGQ01	309	3596	2013-05-03T00:00:00Z	ftp://ftp.ncbi.nlm.nih.gov/genomes/all/GCA/000/388/115/GCA_000388115.1_Amol1.0	ftp://ftp.ncbi.nlm.nih.gov/genomes/all/GCF/000/388/115/GCF_000388115.1_Amol1.0
Aeromonas salmonicida	A449	No	SAMN02603664	PRJNA16723	GCA_000196395.1	Complete	5.04054	58.1696	chromosome:NC_009348.1/CP000644.1; plasmid 4:NC_009349.1/CP000645.1; plasmid 5:NC_009350.1/CP000646.1; plasmid pAsa1:NC_004923.1/AY301063.1; plasmid pAsa2:NC_004925.1/AY301064.1; plasmid pAsa3:NC_004924.1/AY301065.1		6	4366	2007-04-06T00:00:00Z	ftp://ftp.ncbi.nlm.nih.gov/genomes/all/GCA/000/196/395/GCA_000196395.1_ASM19639v1	ftp://ftp.ncbi.nlm.nih.gov/genomes/all/GCF/000/196/395/GCF_000196395.1_ASM19639v1
Aeromonas schubertii	WL1483	No	SAMN04110141	PRJNA297116	GCA_001447335.1	Complete	4.40003	61.5	chromosome:NZ_CP013067.1/CP013067.1		1	3877	2015-11-23T00:00:00Z	ftp://ftp.ncbi.nlm.nih.gov/genomes/all/GCA/001/447/335/GCA_001447335.1_ASM144733v1	ftp://ftp.ncbi.nlm.nih.gov/genomes/all/GCF/001/447/335/GCF_001447335.1_ASM144733v1
Aeromonas simiae	CIP 107798	Yes	SAMEA2752409	PRJEB7039	GCA_000820125.1	Scaffold	3.98769	61.3		CDBY01	100	3551	2014-11-24T00:00:00Z	ftp://ftp.ncbi.nlm.nih.gov/genomes/all/GCA/000/820/125/GCA_000820125.1_PRJEB7039	ftp://ftp.ncbi.nlm.nih.gov/genomes/all/GCF/000/820/125/GCF_000820125.1_PRJEB7039
Aestuariibacter salexigens	DSM 15300	Yes	SAMN02441210	PRJNA185524	GCA_000429145.1	Scaffold	3.78384	48.5		AUBH01	22	3361	2013-07-15T00:00:00Z	ftp://ftp.ncbi.nlm.nih.gov/genomes/all/GCA/000/429/145/GCA_000429145.1_ASM42914v1	ftp://ftp.ncbi.nlm.nih.gov/genomes/all/GCF/000/429/145/GCF_000429145.1_ASM42914v1
Agarivorans albus	MKT 106	Yes	SAMD00036740	PRJDB1104	GCA_000414175.1	Contig	4.73428	44.2		BARX01	67	4153	2013-05-30T00:00:00Z	ftp://ftp.ncbi.nlm.nih.gov/genomes/all/GCA/000/414/175/GCA_000414175.1_ASM41417v1	ftp://ftp.ncbi.nlm.nih.gov/genomes/all/GCF/000/414/175/GCF_000414175.1_ASM41417v1
Agarivorans gilvus	WH0801	Yes	SAMN04215004	PRJNA299531	GCA_001420915.1	Complete	4.4166	46	chromosome:NZ_CP013021.1/CP013021.1		1	3886	2015-10-30T00:00:00Z	ftp://ftp.ncbi.nlm.nih.gov/genomes/all/GCA/001/420/915/GCA_001420915.1_ASM142091v1	ftp://ftp.ncbi.nlm.nih.gov/genomes/all/GCF/001/420/915/GCF_001420915.1_ASM142091v1
Aggregatibacter actinomycetemcomitans	624	No	SAMN03799081	PRJNA288377	GCA_001594265.1	Complete	2.36791	44.2	chromosome:NZ_CP012959.1/CP012959.1		1	2219	2016-03-21T00:00:00Z	ftp://ftp.ncbi.nlm.nih.gov/genomes/all/GCA/001/594/265/GCA_001594265.1_ASM159426v1	ftp://ftp.ncbi.nlm.nih.gov/genomes/all/GCF/001/594/265/GCF_001594265.1_ASM159426v1
Aidingimonas halophila	DSM 19219	Yes	SAMN05443545	PRJEB16538	GCA_900106955.1	Scaffold	3.88648	58.2		FNNI01	21	3537	2016-10-22T00:00:00Z	ftp://ftp.ncbi.nlm.nih.gov/genomes/all/GCA/900/106/955/GCA_900106955.1_IMG-taxon_2693429859_annotated_assembly	ftp://ftp.ncbi.nlm.nih.gov/genomes/all/GCF/900/106/955/GCF_900106955.1_IMG-taxon_2693429859_annotated_assembly
Alcanivorax borkumensis	SK2	Yes	SAMEA3138202	PRJNA13005	GCA_000009365.1	Complete	3.12014	54.7	chromosome:NC_008260.1/AM286690.1		1	2735	2006-07-23T00:00:00Z	ftp://ftp.ncbi.nlm.nih.gov/genomes/all/GCA/000/009/365/GCA_000009365.1_ASM936v1	ftp://ftp.ncbi.nlm.nih.gov/genomes/all/GCF/000/009/365/GCF_000009365.1_ASM936v1
Alcanivorax dieselolei	B-5	Yes	SAMN02603961	PRJNA60443	GCA_000300005.1	Complete	4.92822	61.6	chromosome:NC_018691.1/CP003466.1		1	4358	2012-09-28T00:00:00Z	ftp://ftp.ncbi.nlm.nih.gov/genomes/all/GCA/000/300/005/GCA_000300005.1_ASM30000v1	ftp://ftp.ncbi.nlm.nih.gov/genomes/all/GCF/000/300/005/GCF_000300005.1_ASM30000v1
Alcanivorax hongdengensis	A-11-3	Yes	SAMN02471206	PRJNA161091	GCA_000300995.1	Contig	3.66488	60.7		AMRJ01	93	3375	2012-10-02T00:00:00Z	ftp://ftp.ncbi.nlm.nih.gov/genomes/all/GCA/000/300/995/GCA_000300995.1_ASM30099v1	ftp://ftp.ncbi.nlm.nih.gov/genomes/all/GCF/000/300/995/GCF_000300995.1_ASM30099v1
Alcanivorax jadensis	T9	Yes	SAMN03076214	PRJNA161113	GCA_000756655.1	Contig	3.62937	58.4		ARXU01	30	3236	2014-09-23T00:00:00Z	ftp://ftp.ncbi.nlm.nih.gov/genomes/all/GCA/000/756/655/GCA_000756655.1_ASM75665v1	ftp://ftp.ncbi.nlm.nih.gov/genomes/all/GCF/000/756/655/GCF_000756655.1_ASM75665v1
Alcanivorax nanhaiticus	19-m-6	Yes	SAMN03076215	PRJNA161035	GCA_000756665.1	Contig	4.1328	56.4		ARXV01	35	3730	2014-09-23T00:00:00Z	ftp://ftp.ncbi.nlm.nih.gov/genomes/all/GCA/000/756/665/GCA_000756665.1_ASM75666v1	ftp://ftp.ncbi.nlm.nih.gov/genomes/all/GCF/000/756/665/GCF_000756665.1_ASM75666v1
Alcanivorax pacificus	W11-5	Yes	SAMN02471159	PRJNA88101	GCA_000299335.2	Complete	4.16843	62.6	chromosome:NZ_CP004387.1/CP004387.1		1	3684	2015-01-09T00:00:00Z	ftp://ftp.ncbi.nlm.nih.gov/genomes/all/GCA/000/299/335/GCA_000299335.2_ASM29933v2	ftp://ftp.ncbi.nlm.nih.gov/genomes/all/GCF/000/299/335/GCF_000299335.2_ASM29933v2
Algicola sagamiensis	DSM 14643	Yes	SAMN02441017	PRJNA174974	GCA_000374485.1	Scaffold	4.34128	42.8		ARFX01	37	3889	2013-04-19T00:00:00Z	ftp://ftp.ncbi.nlm.nih.gov/genomes/all/GCA/000/374/485/GCA_000374485.1_ASM37448v1	ftp://ftp.ncbi.nlm.nih.gov/genomes/all/GCF/000/374/485/GCF_000374485.1_ASM37448v1
Algiphilus aromaticivorans	DG1253	Yes	SAMN02744755	PRJNA225851	GCA_000733765.1	Contig	3.80568	66.4		JPOG01	2	3508	2014-07-24T00:00:00Z	ftp://ftp.ncbi.nlm.nih.gov/genomes/all/GCA/000/733/765/GCA_000733765.1_ASM73376v1	ftp://ftp.ncbi.nlm.nih.gov/genomes/all/GCF/000/733/765/GCF_000733765.1_ASM73376v1
Aliagarivorans marinus	DSM 23064	Yes	SAMN02440617	PRJNA185544	GCA_000429485.1	Scaffold	4.87835	53.3		AUBY01	42	4314	2013-07-15T00:00:00Z	ftp://ftp.ncbi.nlm.nih.gov/genomes/all/GCA/000/429/485/GCA_000429485.1_ASM42948v1	ftp://ftp.ncbi.nlm.nih.gov/genomes/all/GCF/000/429/485/GCF_000429485.1_ASM42948v1
Aliiglaciecola lipolytica	E3	Yes	SAMD00036600	PRJDB25	GCA_000314975.1	Contig	4.84214	40.8		BAEN01	76	4128	2012-10-06T00:00:00Z	ftp://ftp.ncbi.nlm.nih.gov/genomes/all/GCA/000/314/975/GCA_000314975.1_ASM31497v1	ftp://ftp.ncbi.nlm.nih.gov/genomes/all/GCF/000/314/975/GCF_000314975.1_ASM31497v1
Aliivibrio salmonicida	LFI1238	Yes	SAMEA1705917	PRJEA30703	GCA_000196495.1	Complete	4.65566	38.9398	chromosome 1:NC_011312.1/FM178379.1;Chromosome 2:NC_011313.1/FM178380.1; plasmid pVSAL320:NC_011314.1/FM178382.1; plasmid pVSAL43:NC_011316.1/FM178384.1; plasmid pVSAL54:NC_011315.1/FM178383.1; plasmid pVSAL840:NC_011311.1/FM178381.1		6	3971	2008-10-01T00:00:00Z	ftp://ftp.ncbi.nlm.nih.gov/genomes/all/GCA/000/196/495/GCA_000196495.1_ASM19649v1	ftp://ftp.ncbi.nlm.nih.gov/genomes/all/GCF/000/196/495/GCF_000196495.1_ASM19649v1
Aliivibrio wodanis	NVI 88/441	Yes	SAMEA2735904	PRJEB6963	GCA_000953695.1	Complete	4.63513	38.4801	chromosome 1:NZ_LN554846.1/LN554846.1;Chromosome 2:NZ_LN554847.1/LN554847.1; plasmid pAWOD150:NZ_LN554849.1/LN554849.1; plasmid pAWOD19:NZ_LN554851.1/LN554851.1; plasmid pAWOD72:NZ_LN554850.1/LN554850.1; plasmid pAWOD920:NZ_LN554848.1/LN554848.1		6	3993	2014-09-30T00:00:00Z	ftp://ftp.ncbi.nlm.nih.gov/genomes/all/GCA/000/953/695/GCA_000953695.1_AWOD1	ftp://ftp.ncbi.nlm.nih.gov/genomes/all/GCF/000/953/695/GCF_000953695.1_AWOD1
Alishewanella agri	BL06	Yes	SAMN02470206	PRJNA167671	GCA_000272005.1	Contig	3.49171	50.6		AKKU01	30	3144	2012-06-25T00:00:00Z	ftp://ftp.ncbi.nlm.nih.gov/genomes/all/GCA/000/272/005/GCA_000272005.1_ASM27200v1	ftp://ftp.ncbi.nlm.nih.gov/genomes/all/GCF/000/272/005/GCF_000272005.1_ASM27200v1
Alkalilimnicola ehrlichii	MLHE-1	Yes	SAMN02598349	PRJNA15763	GCA_000014785.1	Complete	3.27594	67.5	chromosome:NC_008340.1/CP000453.1		1	2858	2006-09-12T00:00:00Z	ftp://ftp.ncbi.nlm.nih.gov/genomes/all/GCA/000/014/785/GCA_000014785.1_ASM1478v1	ftp://ftp.ncbi.nlm.nih.gov/genomes/all/GCF/000/014/785/GCF_000014785.1_ASM1478v1
Alkalimonas amylolytica	CGMCC 1.3430	Yes	SAMN04488051	PRJEB16662	GCA_900107845.1	Scaffold	4.06006	51.5		FNRM01	30	3585	2016-10-22T00:00:00Z	ftp://ftp.ncbi.nlm.nih.gov/genomes/all/GCA/900/107/845/GCA_900107845.1_IMG-taxon_2617270770_annotated_assembly	ftp://ftp.ncbi.nlm.nih.gov/genomes/all/GCF/900/107/845/GCF_900107845.1_IMG-taxon_2617270770_annotated_assembly
Alkanindiges illinoisensis	DSM 15370	Yes	SAMN02769641	PRJNA221008	GCA_000619845.1	Scaffold	3.29941	46.3		JHUX01	11	3017	2014-04-08T00:00:00Z	ftp://ftp.ncbi.nlm.nih.gov/genomes/all/GCA/000/619/845/GCA_000619845.1_ASM61984v1	ftp://ftp.ncbi.nlm.nih.gov/genomes/all/GCF/000/619/845/GCF_000619845.1_ASM61984v1
Allochromatium vinosum	DSM 180	Yes	SAMN02598487	PRJNA32547	GCA_000025485.1	Complete	3.66907	64.2117	chromosome:NC_013851.1/CP001896.1; plasmid pALVIN01:NC_013852.1/CP001897.1; plasmid pALVIN02:NC_013862.1/CP001898.1		3	3210	2010-02-16T00:00:00Z	ftp://ftp.ncbi.nlm.nih.gov/genomes/all/GCA/000/025/485/GCA_000025485.1_ASM2548v1	ftp://ftp.ncbi.nlm.nih.gov/genomes/all/GCF/000/025/485/GCF_000025485.1_ASM2548v1
Allochromatium warmingii	DSM 173	Yes	SAMN05421644	PRJEB16610	GCA_900107145.1	Scaffold	2.95851	55.3		FNOW01	94	2597	2016-10-22T00:00:00Z	ftp://ftp.ncbi.nlm.nih.gov/genomes/all/GCA/900/107/145/GCA_900107145.1_IMG-taxon_2675903030_annotated_assembly	ftp://ftp.ncbi.nlm.nih.gov/genomes/all/GCF/900/107/145/GCF_900107145.1_IMG-taxon_2675903030_annotated_assembly
Allofrancisella guangzhouensis	08HL01032	Yes	SAMN03273550	PRJNA271279	GCA_000815225.1	Complete	1.66153	31.994	chromosome:NZ_CP010427.1/CP010427.1; plasmid unnamed1:NZ_CP010428.1/CP010428.1		2	1495	2015-01-06T00:00:00Z	ftp://ftp.ncbi.nlm.nih.gov/genomes/all/GCA/000/815/225/GCA_000815225.1_ASM81522v1	ftp://ftp.ncbi.nlm.nih.gov/genomes/all/GCF/000/815/225/GCF_000815225.1_ASM81522v1
Alteromonas australica	H 17	Yes	SAMN02743545	PRJNA246143	GCA_000730385.1	Complete	4.30883	44.9	chromosome:NZ_CP008849.1/CP008849.1		1	3679	2014-07-17T00:00:00Z	ftp://ftp.ncbi.nlm.nih.gov/genomes/all/GCA/000/730/385/GCA_000730385.1_ASM73038v1	ftp://ftp.ncbi.nlm.nih.gov/genomes/all/GCF/000/730/385/GCF_000730385.1_ASM73038v1
Alteromonas confluentis	KCTC 42603	Yes	SAMN05511237	PRJNA336468	GCA_001757105.1	Scaffold	4.86496	48		MDHN01	46	4141	2016-10-11T00:00:00Z	ftp://ftp.ncbi.nlm.nih.gov/genomes/all/GCA/001/757/105/GCA_001757105.1_ASM175710v1	ftp://ftp.ncbi.nlm.nih.gov/genomes/all/GCF/001/757/105/GCF_001757105.1_ASM175710v1
Alteromonas lipolytica	JW12	Yes	SAMN05511236	PRJNA336468	GCA_001758465.1	Scaffold	5.01845	48.4		MJIC01	21	4328	2016-10-12T00:00:00Z	ftp://ftp.ncbi.nlm.nih.gov/genomes/all/GCA/001/758/465/GCA_001758465.1_ASM175846v1	ftp://ftp.ncbi.nlm.nih.gov/genomes/all/GCF/001/758/465/GCF_001758465.1_ASM175846v1
Alteromonas stellipolaris	LMG 21861	Yes	SAMN04372255	PRJNA307085	GCA_001562115.1	Complete	4.90419	43.4869	chromosome:NZ_CP013926.1/CP013926.1; plasmid pASTE61-200:NZ_CP013927.1/CP013927.1		2	4100	2016-02-17T00:00:00Z	ftp://ftp.ncbi.nlm.nih.gov/genomes/all/GCA/001/562/115/GCA_001562115.1_ASM156211v1	ftp://ftp.ncbi.nlm.nih.gov/genomes/all/GCF/001/562/115/GCF_001562115.1_ASM156211v1
Amphritea atlantica	DSM 18887	Yes	SAMN03080615	PRJEB17012	GCA_900111095.1	Scaffold	4.73518	51.1		FOGB01	32	4269	2016-10-29T00:00:00Z	ftp://ftp.ncbi.nlm.nih.gov/genomes/all/GCA/900/111/095/GCA_900111095.1_IMG-taxon_2599185211_annotated_assembly	ftp://ftp.ncbi.nlm.nih.gov/genomes/all/GCF/900/111/095/GCF_900111095.1_IMG-taxon_2599185211_annotated_assembly
Amphritea japonica	JAMM 1866	Yes	SAMN02440491	PRJNA185228	GCA_000381785.1	Scaffold	3.79953	47.5		ARMN01	22	3434	2013-04-23T00:00:00Z	ftp://ftp.ncbi.nlm.nih.gov/genomes/all/GCA/000/381/785/GCA_000381785.1_ASM38178v1	ftp://ftp.ncbi.nlm.nih.gov/genomes/all/GCF/000/381/785/GCF_000381785.1_ASM38178v1
Anaerobiospirillum succiniciproducens	DSM 6400	Yes	SAMN02440755	PRJNA188817	GCA_000482845.1	Scaffold	3.80474	43.6		AXWV01	155	2136	2013-10-25T00:00:00Z	ftp://ftp.ncbi.nlm.nih.gov/genomes/all/GCA/000/482/845/GCA_000482845.1_ASM48284v1	ftp://ftp.ncbi.nlm.nih.gov/genomes/all/GCF/000/482/845/GCF_000482845.1_ASM48284v1
Aquimonas voraii	DSM 16957	Yes	SAMN04488509	PRJEB15775	GCA_900101825.1	Scaffold	4.42817	68.5		FNAG01	40	3549	2016-10-20T00:00:00Z	ftp://ftp.ncbi.nlm.nih.gov/genomes/all/GCA/900/101/825/GCA_900101825.1_IMG-taxon_2622736515_annotated_assembly	ftp://ftp.ncbi.nlm.nih.gov/genomes/all/GCF/900/101/825/GCF_900101825.1_IMG-taxon_2622736515_annotated_assembly
Aquisalimonas asiatica	CGMCC 1.6291	Yes	SAMN04488052	PRJEB16949	GCA_900110585.1	Scaffold	4.03791	66		FOEG01	27	3665	2016-10-29T00:00:00Z	ftp://ftp.ncbi.nlm.nih.gov/genomes/all/GCA/900/110/585/GCA_900110585.1_IMG-taxon_2617270766_annotated_assembly	ftp://ftp.ncbi.nlm.nih.gov/genomes/all/GCF/900/110/585/GCF_900110585.1_IMG-taxon_2617270766_annotated_assembly
Arenimonas composti	DSM 18010	Yes	SAMN02441520	PRJNA195778	GCA_000426365.1	Scaffold	3.15934	70.8		AUFF01	29	2795	2013-07-10T00:00:00Z	ftp://ftp.ncbi.nlm.nih.gov/genomes/all/GCA/000/426/365/GCA_000426365.1_ASM42636v1	ftp://ftp.ncbi.nlm.nih.gov/genomes/all/GCF/000/426/365/GCF_000426365.1_ASM42636v1
Arenimonas donghaensis	HO3-R19	Yes	SAMN03004373	PRJNA214575	GCA_000743535.1	Contig	2.97706	68.7		AVCJ01	51	2652	2014-08-25T00:00:00Z	ftp://ftp.ncbi.nlm.nih.gov/genomes/all/GCA/000/743/535/GCA_000743535.1_ASM74353v1	ftp://ftp.ncbi.nlm.nih.gov/genomes/all/GCF/000/743/535/GCF_000743535.1_ASM74353v1
Arenimonas malthae	CC-JY-1	Yes	SAMN03015223	PRJNA214577	GCA_000747075.1	Contig	3.11408	70.2		AVCH01	221	2768	2014-09-02T00:00:00Z	ftp://ftp.ncbi.nlm.nih.gov/genomes/all/GCA/000/747/075/GCA_000747075.1_ASM74707v1	ftp://ftp.ncbi.nlm.nih.gov/genomes/all/GCF/000/747/075/GCF_000747075.1_ASM74707v1
Arenimonas metalli	CF5-1	Yes	SAMN03015291	PRJNA214574	GCA_000747155.1	Contig	3.05662	69.9		AVCK01	65	2727	2014-09-02T00:00:00Z	ftp://ftp.ncbi.nlm.nih.gov/genomes/all/GCA/000/747/155/GCA_000747155.1_ASM74715v1	ftp://ftp.ncbi.nlm.nih.gov/genomes/all/GCF/000/747/155/GCF_000747155.1_ASM74715v1
Arenimonas oryziterrae	DSM 21050	Yes	SAMN02441585	PRJNA185550	GCA_000420545.1	Contig	3.09176	65.6		ATVD01	25	2842	2013-07-09T00:00:00Z	ftp://ftp.ncbi.nlm.nih.gov/genomes/all/GCA/000/420/545/GCA_000420545.1_ASM42054v1	ftp://ftp.ncbi.nlm.nih.gov/genomes/all/GCF/000/420/545/GCF_000420545.1_ASM42054v1
Arhodomonas aquaeolei	DSM 8974	Yes	SAMN02441700	PRJNA174985	GCA_000374645.1	Scaffold	3.95777	69.4		ARGF01	48	3481	2013-04-19T00:00:00Z	ftp://ftp.ncbi.nlm.nih.gov/genomes/all/GCA/000/374/645/GCA_000374645.1_ASM37464v1	ftp://ftp.ncbi.nlm.nih.gov/genomes/all/GCF/000/374/645/GCF_000374645.1_ASM37464v1
Arsenophonus endosymbiont	Hangzhou	Yes	SAMN03078484	PRJNA177650	GCA_000757905.1	Scaffold	2.95386	37.6		JRLH01	20	2486	2014-09-25T00:00:00Z	ftp://ftp.ncbi.nlm.nih.gov/genomes/all/GCA/000/757/905/GCA_000757905.1_ASM75790v1	ftp://ftp.ncbi.nlm.nih.gov/genomes/all/GCF/000/757/905/GCF_000757905.1_ASM75790v1
Atlantibacter hermannii	NBRC 105704	Yes	SAMD00041803	PRJDB14	GCA_000248015.2	Contig	4.49528	54.1		BAFF01	44	4095	2012-02-17T00:00:00Z	ftp://ftp.ncbi.nlm.nih.gov/genomes/all/GCA/000/248/015/GCA_000248015.2_ASM24801v2	ftp://ftp.ncbi.nlm.nih.gov/genomes/all/GCF/000/248/015/GCF_000248015.1_ASM24801v2
Avibacterium paragallinarum	JF4211	Yes	SAMEA2272596	PRJEB3958	GCA_000442905.1	Contig	2.86925	41.1		CBMK01	34	2634	2013-07-11T00:00:00Z	ftp://ftp.ncbi.nlm.nih.gov/genomes/all/GCA/000/442/905/GCA_000442905.1_AviparaA_JF4211	ftp://ftp.ncbi.nlm.nih.gov/genomes/all/GCF/000/442/905/GCF_000442905.1_AviparaA_JF4211
Azotobacter chroococcum	NCIMB 8003	Yes	SAMN03278357	PRJNA200545	GCA_000817975.1	Complete	5.19229	65.7148	chromosome:NZ_CP010415.1/CP010415.1; plasmid pAcX50a:NZ_CP010416.1/CP010416.1; plasmid pAcX50b:NZ_CP010417.1/CP010417.1; plasmid pAcX50c:NZ_CP010418.1/CP010418.1; plasmid pAcX50d:NZ_CP010419.1/CP010419.1; plasmid pAcX50e:NZ_CP010420.1/CP010420.1; plasmid pAcX50f:NZ_CP010421.1/CP010421.1		7	4554	2015-01-14T00:00:00Z	ftp://ftp.ncbi.nlm.nih.gov/genomes/all/GCA/000/817/975/GCA_000817975.1_ASM81797v1	ftp://ftp.ncbi.nlm.nih.gov/genomes/all/GCF/000/817/975/GCF_000817975.1_ASM81797v1
Azotobacter vinelandii	CA	Yes	SAMN01889086	PRJNA186698	GCA_000380335.1	Complete	5.36637	65.7	chromosome:NC_021149.1/CP005094.1		1	4812	2013-04-23T00:00:00Z	ftp://ftp.ncbi.nlm.nih.gov/genomes/all/GCA/000/380/335/GCA_000380335.1_ASM38033v1	ftp://ftp.ncbi.nlm.nih.gov/genomes/all/GCF/000/380/335/GCF_000380335.1_ASM38033v1
Balneatrix alpica	DSM 16621	Yes	SAMN02769643	PRJNA221005	GCA_000619885.1	Scaffold	3.65392	54.4		JHUZ01	14	3344	2014-04-08T00:00:00Z	ftp://ftp.ncbi.nlm.nih.gov/genomes/all/GCA/000/619/885/GCA_000619885.1_ASM61988v1	ftp://ftp.ncbi.nlm.nih.gov/genomes/all/GCF/000/619/885/GCF_000619885.1_ASM61988v1
Bathymodiolus azoricus	BazSymA	No	SAMEA3214417	PRJEB8263	GCA_001298715.2	Contig	1.85985	37.6		CDSC02	515	1661	2015-09-14T00:00:00Z	ftp://ftp.ncbi.nlm.nih.gov/genomes/all/GCA/001/298/715/GCA_001298715.2_BazSymAV2	ftp://ftp.ncbi.nlm.nih.gov/genomes/all/GCF/001/298/715/GCF_001298715.1_BazSymAV2
Bathymodiolus platifrons	HPD1508-B01-01	No	SAMD00067362	PRJDB5337	GCA_002189065.1	Contig	4.01802	39.8		BDMN01	613	3614	2017-05-26T00:00:00Z	ftp://ftp.ncbi.nlm.nih.gov/genomes/all/GCA/002/189/065/GCA_002189065.1_ASM218906v1	ftp://ftp.ncbi.nlm.nih.gov/genomes/all/GCF/002/189/065/GCF_002189065.1_ASM218906v1
Beggiatoa alba	B18LD	Yes	SAMN02261399	PRJNA62137	GCA_000245015.1	Scaffold	4.26515	40.7		AHMA01	3	3446	2012-01-24T00:00:00Z	ftp://ftp.ncbi.nlm.nih.gov/genomes/all/GCA/000/245/015/GCA_000245015.1_ASM24501v1	ftp://ftp.ncbi.nlm.nih.gov/genomes/all/GCF/000/245/015/GCF_000245015.1_ASM24501v1
Beggiatoa leptomitoformis	D-402	Yes	SAMN03988806	PRJNA292821	GCA_001305575.2	Complete	4.2653	40.5	chromosome:NZ_CP012373.1/CP012373.1		1	3476	2015-10-02T00:00:00Z	ftp://ftp.ncbi.nlm.nih.gov/genomes/all/GCA/001/305/575/GCA_001305575.2_ASM130557v2	ftp://ftp.ncbi.nlm.nih.gov/genomes/all/GCF/001/305/575/GCF_001305575.2_ASM130557v2
Bibersteinia trehalosi	USDA-ARS-USMARC-192	No	SAMN02048828	PRJNA157929	GCA_000347595.1	Complete	2.40785	41	chromosome:NC_020515.1/CP003745.1		1	2137	2013-03-20T00:00:00Z	ftp://ftp.ncbi.nlm.nih.gov/genomes/all/GCA/000/347/595/GCA_000347595.1_ASM34759v1	ftp://ftp.ncbi.nlm.nih.gov/genomes/all/GCF/000/347/595/GCF_000347595.1_ASM34759v1
Blochmannia endosymbiont	757	No	SAMN02808399	PRJNA249064	GCA_000973545.1	Complete	0.77394	27.4	chromosome:NZ_CP010049.1/CP010049.1		1	584	2015-04-20T00:00:00Z	ftp://ftp.ncbi.nlm.nih.gov/genomes/all/GCA/000/973/545/GCA_000973545.1_ASM97354v1	ftp://ftp.ncbi.nlm.nih.gov/genomes/all/GCF/000/973/545/GCF_000973545.1_ASM97354v1
Blochmannia endosymbiont	675	No	SAMN02808313	PRJNA249056	GCA_000973505.1	Complete	0.749321	29.1	chromosome:NZ_CP010048.1/CP010048.1		1	587	2015-04-20T00:00:00Z	ftp://ftp.ncbi.nlm.nih.gov/genomes/all/GCA/000/973/505/GCA_000973505.1_ASM97350v1	ftp://ftp.ncbi.nlm.nih.gov/genomes/all/GCF/000/973/505/GCF_000973505.1_ASM97350v1
Brenneria goodwinii	OBR1	Yes	SAMEA3201438	PRJEB8200	GCA_001049335.1	Contig	5.35006	53.1		CGIG01	1	4542	2015-06-11T00:00:00Z	ftp://ftp.ncbi.nlm.nih.gov/genomes/all/GCA/001/049/335/GCA_001049335.1_B_goodwinii_PB	ftp://ftp.ncbi.nlm.nih.gov/genomes/all/GCF/001/049/335/GCF_001049335.1_B_goodwinii_PB
Buchnera aphidicola	BCifornacula	No	SAMEA4556317	PRJEB15400	GCA_900128725.1	Complete	0.456703	28.258	chromosome 1:NZ_LT667500.1/LT667500.1; plasmid pLeu:NZ_LT667501.1/LT667501.1; plasmid pTrp:NZ_LT667502.1/LT667502.1		3	376	2016-11-25T23:03:00Z	ftp://ftp.ncbi.nlm.nih.gov/genomes/all/GCA/900/128/725/GCA_900128725.1_BCifornacula_v1.0	ftp://ftp.ncbi.nlm.nih.gov/genomes/all/GCF/900/128/725/GCF_900128725.1_BCifornacula_v1.0
Buchnera aphidicola	BAg	No	SAMN02937542	PRJNA256101	GCA_001280225.1	Complete	0.638851	25.6387	chromosome:NZ_CP009253.1/CP009253.1; plasmid pLeu:NZ_CP009254.1/CP009254.1; plasmid pTrp:NZ_CP009255.1/CP009255.1		3	563	2015-09-08T00:00:00Z	ftp://ftp.ncbi.nlm.nih.gov/genomes/all/GCA/001/280/225/GCA_001280225.1_ASM128022v1	ftp://ftp.ncbi.nlm.nih.gov/genomes/all/GCF/001/280/225/GCF_001280225.1_ASM128022v1
Buchnera aphidicola	BCiconfinis	No	SAMEA4556315	PRJEB15504	GCA_900128735.1	Complete	0.451961	24.0527	chromosome 1:NZ_LT667503.1/LT667503.1; plasmid pLeuTrp:NZ_LT667504.1/LT667504.1		2	379	2016-11-25T23:03:00Z	ftp://ftp.ncbi.nlm.nih.gov/genomes/all/GCA/900/128/735/GCA_900128735.1_BCiconfinis_v1.0	ftp://ftp.ncbi.nlm.nih.gov/genomes/all/GCF/900/128/735/GCF_900128735.1_BCiconfinis_v1.0
Buchnera aphidicola	BCipseudotaxifoliae	No	SAMEA4556319	PRJEB15506	GCA_900128595.1	Complete	0.455403	24.2272	chromosome 1:NZ_LT635893.1/LT635893.1; plasmid pLeu:NZ_LT635894.1/LT635894.1; plasmid pTrp:NZ_LT635895.1/LT635895.1		3	377	2016-11-25T00:00:00Z	ftp://ftp.ncbi.nlm.nih.gov/genomes/all/GCA/900/128/595/GCA_900128595.1_BCipseudotaxifoliae_v1.0	ftp://ftp.ncbi.nlm.nih.gov/genomes/all/GCF/900/128/595/GCF_900128595.1_BCipseudotaxifoliae_v1.0
Buchnera aphidicola			SAMN02603413	PRJNA41379	GCA_000217635.1	Complete	0.444925	23	chromosome:NC_015662.1/CP001817.1		1	355	2011-06-09T00:00:00Z	ftp://ftp.ncbi.nlm.nih.gov/genomes/all/GCA/000/217/635/GCA_000217635.1_ASM21763v1	ftp://ftp.ncbi.nlm.nih.gov/genomes/all/GCF/000/217/635/GCF_000217635.1_ASM21763v1
Buchnera aphidicola	SAM	No	SAMN04288104	PRJNA297165	GCA_001700895.1	Complete	0.636266	25.5	chromosome:NZ_CP013259.1/CP013259.1		1	562	2016-08-09T00:00:00Z	ftp://ftp.ncbi.nlm.nih.gov/genomes/all/GCA/001/700/895/GCA_001700895.1_ASM170089v1	ftp://ftp.ncbi.nlm.nih.gov/genomes/all/GCF/001/700/895/GCF_001700895.1_ASM170089v1
Buchnera aphidicola	SC	No	SAMN03483427	PRJNA281158	GCA_001648115.1	Complete	0.607835	25.8	chromosome:NZ_CP011299.1/CP011299.1		1	511	2016-05-18T00:00:00Z	ftp://ftp.ncbi.nlm.nih.gov/genomes/all/GCA/001/648/115/GCA_001648115.1_ASM164811v1	ftp://ftp.ncbi.nlm.nih.gov/genomes/all/GCF/001/648/115/GCF_001648115.1_ASM164811v1
Buchnera aphidicola	BTs	No	SAMEA3598223	PRJEB10875	GCA_900016785.1	Complete	0.430464	21.6295	chromosome 1:NZ_LN890285.1/LN890285.1; plasmid pLeu:NZ_LN890286.1/LN890286.1; plasmid pTrp:NZ_LN890287.1/LN890287.1		3	385	2016-05-05T00:00:00Z	ftp://ftp.ncbi.nlm.nih.gov/genomes/all/GCA/900/016/785/GCA_900016785.1_BTsPazieg1.0	ftp://ftp.ncbi.nlm.nih.gov/genomes/all/GCF/900/016/785/GCF_900016785.1_BTsPazieg1.0
Buchnera aphidicola	BCc	No	SAMN02604290	PRJNA16372	GCA_000090965.1	Complete	0.422434	20.2032	chromosome:NC_008513.1/CP000263.1; plasmid pLeu-BCc:NC_011878.1/AY438025.1		2	366	2006-10-18T00:00:00Z	ftp://ftp.ncbi.nlm.nih.gov/genomes/all/GCA/000/090/965/GCA_000090965.1_ASM9096v1	ftp://ftp.ncbi.nlm.nih.gov/genomes/all/GCF/000/090/965/GCF_000090965.1_ASM9096v1
Buchnera aphidicola	Ak	No	SAMN02604329	PRJNA65481	GCA_000225445.1	Complete	0.653223	25.7113	chromosome:NC_017256.1/CP002645.1; plasmid pLeu:NC_017257.1/CP002646.1; plasmid pTrp:NC_017258.1/CP002647.1		3	579	2011-09-07T00:00:00Z	ftp://ftp.ncbi.nlm.nih.gov/genomes/all/GCA/000/225/445/GCA_000225445.1_ASM22544v1	ftp://ftp.ncbi.nlm.nih.gov/genomes/all/GCF/000/225/445/GCF_000225445.1_ASM22544v1
Buchnera aphidicola	Bp	No	SAMN02604289	PRJNA256	GCA_000007725.1	Complete	0.618379	25.3004	chromosome:NC_004545.1/AE016826.1; plasmid pBBp1:NC_004555.1/AF492591.1		2	519	2003-01-27T00:00:00Z	ftp://ftp.ncbi.nlm.nih.gov/genomes/all/GCA/000/007/725/GCA_000007725.1_ASM772v1	ftp://ftp.ncbi.nlm.nih.gov/genomes/all/GCF/000/007/725/GCF_000007725.1_ASM772v1
Buchnera aphidicola	G002	No	SAMN02641631	PRJNA66105	GCA_000521565.1	Complete	0.651316	25.4084	chromosome:NZ_CP002701.1/CP002701.1; plasmid pLeu:NZ_CP002702.1/CP002702.1		2	586	2014-01-22T00:00:00Z	ftp://ftp.ncbi.nlm.nih.gov/genomes/all/GCA/000/521/565/GCA_000521565.1_ASM52156v1	ftp://ftp.ncbi.nlm.nih.gov/genomes/all/GCF/000/521/565/GCF_000521565.1_ASM52156v1
Buchnera aphidicola	Sg	No	SAMN02604269	PRJNA312	GCA_000007365.1	Complete	0.641454	25.3	chromosome:NC_004061.1/AE013218.1		1	558	2002-06-10T00:00:00Z	ftp://ftp.ncbi.nlm.nih.gov/genomes/all/GCA/000/007/365/GCA_000007365.1_ASM736v1	ftp://ftp.ncbi.nlm.nih.gov/genomes/all/GCF/000/007/365/GCF_000007365.1_ASM736v1
Buchnera aphidicola	Ua	No	SAMN02604330	PRJNA65479	GCA_000225465.1	Complete	0.627953	24.1448	chromosome:NC_017259.1/CP002648.1; plasmid pLeu:NC_017261.1/CP002649.1; plasmid pTrp:NC_017260.1/CP002650.1		3	538	2011-09-07T00:00:00Z	ftp://ftp.ncbi.nlm.nih.gov/genomes/all/GCA/000/225/465/GCA_000225465.1_ASM22546v1	ftp://ftp.ncbi.nlm.nih.gov/genomes/all/GCF/000/225/465/GCF_000225465.1_ASM22546v1
Budvicia aquatica	DSM 5075	Yes	SAMN02440598	PRJNA163033	GCA_000427805.1	Scaffold	5.66873	45.8		ATYS01	120	4820	2013-07-15T00:00:00Z	ftp://ftp.ncbi.nlm.nih.gov/genomes/all/GCA/000/427/805/GCA_000427805.1_ASM42780v1	ftp://ftp.ncbi.nlm.nih.gov/genomes/all/GCF/000/427/805/GCF_000427805.1_ASM42780v1
Buttiauxella ferragutiae	ATCC 51602	Yes	SAMN04870319	PRJNA210902	GCA_001654915.1	Contig	5.08709	50.4		LXEQ01	89	4561	2016-06-02T00:00:00Z	ftp://ftp.ncbi.nlm.nih.gov/genomes/all/GCA/001/654/915/GCA_001654915.1_Bfe51602_DRAFTv1	ftp://ftp.ncbi.nlm.nih.gov/genomes/all/GCF/001/654/915/GCF_001654915.1_Bfe51602_DRAFTv1
Candidatus Vesicomyosocius	HA	Yes	SAMD00060908	PRJDA18267	GCA_000010405.1	Complete	1.02215	31.6	chromosome:NC_009465.1/AP009247.1		1	943	2007-05-08T20:19:00Z	ftp://ftp.ncbi.nlm.nih.gov/genomes/all/GCA/000/010/405/GCA_000010405.1_ASM1040v1	ftp://ftp.ncbi.nlm.nih.gov/genomes/all/GCF/000/010/405/GCF_000010405.1_ASM1040v1
Cardiobacterium valvarum	F0432	Yes	SAMN02299434	PRJNA49689	GCA_000239355.1	Scaffold	2.55354	58.2		AGCM01	98	2334	2011-12-21T00:00:00Z	ftp://ftp.ncbi.nlm.nih.gov/genomes/all/GCA/000/239/355/GCA_000239355.1_ASM23935v1	ftp://ftp.ncbi.nlm.nih.gov/genomes/all/GCF/000/239/355/GCF_000239355.1_ASM23935v1
Carnimonas nigrificans	ATCC BAA-78	Yes	SAMN02584972	PRJNA204107	GCA_000526695.1	Contig	2.72612	56.2		JAGO01	18	2331	2014-01-14T00:00:00Z	ftp://ftp.ncbi.nlm.nih.gov/genomes/all/GCA/000/526/695/GCA_000526695.1_ASM52669v1	ftp://ftp.ncbi.nlm.nih.gov/genomes/all/GCF/000/526/695/GCF_000526695.1_ASM52669v1
Catenovulum agarivorans	YM01	Yes	SAMN02470761	PRJNA158387	GCA_000281085.1	Scaffold	5.03268	40		AJWM01	70	4013	2012-07-23T00:00:00Z	ftp://ftp.ncbi.nlm.nih.gov/genomes/all/GCA/000/281/085/GCA_000281085.1_ASM28108v1	ftp://ftp.ncbi.nlm.nih.gov/genomes/all/GCF/000/281/085/GCF_000281085.1_ASM28108v1
Catenovulum maritimum	Q1	Yes	SAMN03481869	PRJNA281057	GCA_001050375.1	Scaffold	4.5495	37.9		LAZL01	47	3608	2015-07-09T00:00:00Z	ftp://ftp.ncbi.nlm.nih.gov/genomes/all/GCA/001/050/375/GCA_001050375.1_ASM105037v1	ftp://ftp.ncbi.nlm.nih.gov/genomes/all/GCF/001/050/375/GCF_001050375.1_ASM105037v1
Cedecea neteri	SSMD04	Yes	SAMN03003593	PRJNA258438	GCA_000757825.1	Complete	4.87644	55.1	chromosome:NZ_CP009451.1/CP009451.1		1	4389	2014-09-25T00:00:00Z	ftp://ftp.ncbi.nlm.nih.gov/genomes/all/GCA/000/757/825/GCA_000757825.1_ASM75782v1	ftp://ftp.ncbi.nlm.nih.gov/genomes/all/GCF/000/757/825/GCF_000757825.1_ASM75782v1
Cellvibrio japonicus	Ueda107	Yes	SAMN02603448	PRJNA28329	GCA_000019225.1	Complete	4.57657	52	chromosome:NC_010995.1/CP000934.1		1	3576	2008-06-19T00:00:00Z	ftp://ftp.ncbi.nlm.nih.gov/genomes/all/GCA/000/019/225/GCA_000019225.1_ASM1922v1	ftp://ftp.ncbi.nlm.nih.gov/genomes/all/GCF/000/019/225/GCF_000019225.1_ASM1922v1
Cellvibrio mixtus	J3-8	Yes	SAMN03107408	PRJNA168594	GCA_000766945.1	Scaffold	5.18371	46.7		ALBT01	50	4203	2014-10-15T00:00:00Z	ftp://ftp.ncbi.nlm.nih.gov/genomes/all/GCA/000/766/945/GCA_000766945.1_CelMixJ3-8_1.0	ftp://ftp.ncbi.nlm.nih.gov/genomes/all/GCF/000/766/945/GCF_000766945.1_CelMixJ3-8_1.0
Chelonobacter oris	1662	Yes	SAMN03145057	PRJNA265026	GCA_000772535.1	Contig	2.61073	47.1		JSUM01	35	2350	2014-11-05T00:00:00Z	ftp://ftp.ncbi.nlm.nih.gov/genomes/all/GCA/000/772/535/GCA_000772535.1_ASM77253v1	ftp://ftp.ncbi.nlm.nih.gov/genomes/all/GCF/000/772/535/GCF_000772535.1_ASM77253v1
Chromohalobacter japonicus	CJ	Yes	SAMEA3134141	PRJEB5948	GCA_000821045.2	Scaffold	3.37628	61.1		CDGZ01	12	2965	2014-11-19T00:00:00Z	ftp://ftp.ncbi.nlm.nih.gov/genomes/all/GCA/000/821/045/GCA_000821045.2_ASM82104v2	ftp://ftp.ncbi.nlm.nih.gov/genomes/all/GCF/000/821/045/GCF_000821045.2_ASM82104v2
Chromohalobacter salexigens	DSM 3043	Yes	SAMN02598275	PRJNA12636	GCA_000055785.1	Complete	3.69665	63.9	chromosome:NC_007963.1/CP000285.1		1	3287	2006-04-11T00:00:00Z	ftp://ftp.ncbi.nlm.nih.gov/genomes/all/GCA/000/055/785/GCA_000055785.1_ASM5578v1	ftp://ftp.ncbi.nlm.nih.gov/genomes/all/GCF/000/055/785/GCF_000055785.1_ASM5578v1
Citrobacter freundii	CFNIH1	No	SAMN02713684	PRJNA202883	GCA_000648515.1	Complete	5.37133	52.2253	chromosome:NZ_CP007557.1/CP007557.1; plasmid pKEC-a3c:NZ_CP007558.1/CP007558.1		2	5068	2014-04-28T00:00:00Z	ftp://ftp.ncbi.nlm.nih.gov/genomes/all/GCA/000/648/515/GCA_000648515.1_ASM64851v1	ftp://ftp.ncbi.nlm.nih.gov/genomes/all/GCF/000/648/515/GCF_000648515.1_ASM64851v1
Cobetia crustatorum	JO1	Yes	SAMN02640257	PRJNA237992	GCA_000591415.1	Contig	4.04995	57.5		JEMF01	138	3066	2014-03-17T00:00:00Z	ftp://ftp.ncbi.nlm.nih.gov/genomes/all/GCA/000/591/415/GCA_000591415.1_Draft_genome_of_Cobetia_crustatorum_JO1	ftp://ftp.ncbi.nlm.nih.gov/genomes/all/GCF/000/591/415/GCF_000591415.1_Draft_genome_of_Cobetia_crustatorum_JO1
Cobetia marina	JCM 21022	Yes	SAMN05592162	PRJNA339504	GCA_001720485.1	Complete	4.1764	62.4	chromosome:NZ_CP017114.1/CP017114.1		1	3353	2016-09-07T00:00:00Z	ftp://ftp.ncbi.nlm.nih.gov/genomes/all/GCA/001/720/485/GCA_001720485.1_ASM172048v1	ftp://ftp.ncbi.nlm.nih.gov/genomes/all/GCF/001/720/485/GCF_001720485.1_ASM172048v1
Colwellia aestuarii	KCTC 12480	Yes	SAMN06309651	PRJNA371561	GCA_002000025.1	Scaffold	4.28873	38.6		MUZV01	33	3642	2017-02-15T00:00:00Z	ftp://ftp.ncbi.nlm.nih.gov/genomes/all/GCA/002/000/025/GCA_002000025.1_ASM200002v1	ftp://ftp.ncbi.nlm.nih.gov/genomes/all/GCF/002/000/025/GCF_002000025.1_ASM200002v1
Colwellia agarivorans	QM50	Yes	SAMN06309550	PRJNA371543	GCA_002000085.1	Scaffold	4.72264	35.8		MUZU01	51	3947	2017-02-15T00:00:00Z	ftp://ftp.ncbi.nlm.nih.gov/genomes/all/GCA/002/000/085/GCA_002000085.1_ASM200008v1	ftp://ftp.ncbi.nlm.nih.gov/genomes/all/GCF/002/000/085/GCF_002000085.1_ASM200008v1
Colwellia chukchiensis	CGMCC 1.9127	Yes	SAMN06626651	PRJNA380006	GCA_002104455.1	Contig	4.03517	41.9		NBOC01	44	3450	2017-04-21T00:00:00Z	ftp://ftp.ncbi.nlm.nih.gov/genomes/all/GCA/002/104/455/GCA_002104455.1_ASM210445v1	ftp://ftp.ncbi.nlm.nih.gov/genomes/all/GCF/002/104/455/GCF_002104455.1_ASM210445v1
Colwellia marinimaniae	MTCD1	Yes	SAMD00081185	PRJDB5767	GCA_002207865.1	Contig	4.3876	39.6		BDQM01	588	3587	2017-06-07T00:00:00Z	ftp://ftp.ncbi.nlm.nih.gov/genomes/all/GCA/002/207/865/GCA_002207865.1_ASM220786v1	ftp://ftp.ncbi.nlm.nih.gov/genomes/all/GCF/002/207/865/GCF_002207865.1_ASM220786v1
Colwellia mytili	KCTC 52417	Yes	SAMN06670374	PRJNA381102	GCA_002104475.1	Scaffold	4.51166	38.1		NBOF01	47	3825	2017-04-21T00:00:00Z	ftp://ftp.ncbi.nlm.nih.gov/genomes/all/GCA/002/104/475/GCA_002104475.1_ASM210447v1	ftp://ftp.ncbi.nlm.nih.gov/genomes/all/GCF/002/104/475/GCF_002104475.1_ASM210447v1
Colwellia piezophila	ATCC BAA-637	Yes	SAMN02440473	PRJNA182419	GCA_000378625.1	Scaffold	5.48438	38.9		ARKQ01	38	4377	2013-04-22T00:00:00Z	ftp://ftp.ncbi.nlm.nih.gov/genomes/all/GCA/000/378/625/GCA_000378625.1_ASM37862v1	ftp://ftp.ncbi.nlm.nih.gov/genomes/all/GCF/000/378/625/GCF_000378625.1_ASM37862v1
Colwellia psychrerythraea	GAB14E	No	SAMN02989436	PRJNA258170	GCA_000764185.1	Contig	5.72351	38		JQEC01	77	4546	2014-10-06T00:00:00Z	ftp://ftp.ncbi.nlm.nih.gov/genomes/all/GCA/000/764/185/GCA_000764185.1_ASM76418v1	ftp://ftp.ncbi.nlm.nih.gov/genomes/all/GCF/000/764/185/GCF_000764185.1_ASM76418v1
Colwellia psychrerythraea	34H	No	SAMN02604001	PRJNA275	GCA_000012325.1	Complete	5.37318	38	chromosome:NC_003910.7/CP000083.1		1	4417	2002-05-16T00:00:00Z	ftp://ftp.ncbi.nlm.nih.gov/genomes/all/GCA/000/012/325/GCA_000012325.1_ASM1232v1	ftp://ftp.ncbi.nlm.nih.gov/genomes/all/GCF/000/012/325/GCF_000012325.1_ASM1232v1
Congregibacter litoralis	KT71	Yes	SAMN02436113	PRJNA13585	GCA_000153125.2	Chromosome	4.35112	57.7	chromosome:NZ_CM002299.1/CM002299.1	AAOA02	1	7681	2006-02-23T00:00:00Z	ftp://ftp.ncbi.nlm.nih.gov/genomes/all/GCA/000/153/125/GCA_000153125.2_ASM15312v2	ftp://ftp.ncbi.nlm.nih.gov/genomes/all/GCF/000/153/125/GCF_000153125.2_ASM15312v2
Crenothrix polyspora	RSM_CP1	Yes	SAMEA80830168	PRJEB19189	GCA_900163755.1	Contig	3.92181	44.2		FUKI01	180	3486	2017-02-16T00:00:00Z	ftp://ftp.ncbi.nlm.nih.gov/genomes/all/GCA/900/163/755/GCA_900163755.1_ASM90016375v1	ftp://ftp.ncbi.nlm.nih.gov/genomes/all/GCF/900/163/755/GCF_900163755.1_ASM90016375v1
Cronobacter sakazakii	ATCC 29544	Yes	SAMN03371468	PRJNA276173	GCA_000982825.1	Complete	4.66357	56.6285	chromosome:NZ_CP011047.1/CP011047.1; plasmid CSK29544_1p:NZ_CP011048.1/CP011048.1; plasmid CSK29544_2p:NZ_CP011049.1/CP011049.1; plasmid CSK29544_3p:NZ_CP011050.1/CP011050.1		4	4270	2015-04-30T00:00:00Z	ftp://ftp.ncbi.nlm.nih.gov/genomes/all/GCA/000/982/825/GCA_000982825.1_ASM98282v1	ftp://ftp.ncbi.nlm.nih.gov/genomes/all/GCF/000/982/825/GCF_000982825.1_ASM98282v1
Cycloclasticus pugetii	PS-1	Yes	SAMN02261262	PRJNA38693	GCA_000384415.1	Contig	2.38392	42		ARVU01	1	2262	2013-04-26T00:00:00Z	ftp://ftp.ncbi.nlm.nih.gov/genomes/all/GCA/000/384/415/GCA_000384415.1_ASM38441v1	ftp://ftp.ncbi.nlm.nih.gov/genomes/all/GCF/000/384/415/GCF_000384415.1_ASM38441v1
Dasania marina	DSM 21967	Yes	SAMN02440427	PRJNA169739	GCA_000373485.1	Scaffold	4.10499	47.4		ARDZ01	18	3611	2013-04-19T00:00:00Z	ftp://ftp.ncbi.nlm.nih.gov/genomes/all/GCA/000/373/485/GCA_000373485.1_ASM37348v1	ftp://ftp.ncbi.nlm.nih.gov/genomes/all/GCF/000/373/485/GCF_000373485.1_ASM37348v1
Dichelobacter nodosus	VCS1703A	Yes	SAMN02603972	PRJNA50	GCA_000015345.1	Complete	1.38935	44.4	chromosome:NC_009446.1/CP000513.1		1	1276	2007-05-04T00:00:00Z	ftp://ftp.ncbi.nlm.nih.gov/genomes/all/GCA/000/015/345/GCA_000015345.1_ASM1534v1	ftp://ftp.ncbi.nlm.nih.gov/genomes/all/GCF/000/015/345/GCF_000015345.1_ASM1534v1
Dickeya paradisiaca	NCPPB 2511	Yes	SAMN02470088	PRJNA172954	GCA_000400505.1	Chromosome	4.63187	55	chromosome:NZ_CM001857.1/CM001857.1	AONV01	1	3780	2013-04-03T00:00:00Z	ftp://ftp.ncbi.nlm.nih.gov/genomes/all/GCA/000/400/505/GCA_000400505.1_DPA2511_1.0	ftp://ftp.ncbi.nlm.nih.gov/genomes/all/GCF/000/400/505/GCF_000400505.1_DPA2511_1.0
Dickeya solani	IPO 2222	Yes	SAMN04604869	PRJNA317288	GCA_001644705.1	Complete	4.91983	56.2	chromosome:NZ_CP015137.1/CP015137.1		1	4132	2016-05-16T00:00:00Z	ftp://ftp.ncbi.nlm.nih.gov/genomes/all/GCA/001/644/705/GCA_001644705.1_ASM164470v1	ftp://ftp.ncbi.nlm.nih.gov/genomes/all/GCF/001/644/705/GCF_001644705.1_ASM164470v1
Dickeya zeae	Ech586	Yes	SAMN02598506	PRJNA33667	GCA_000025065.1	Complete	4.81839	53.6	chromosome:NC_013592.1/CP001836.1		1	4113	2009-12-09T00:00:00Z	ftp://ftp.ncbi.nlm.nih.gov/genomes/all/GCA/000/025/065/GCA_000025065.1_ASM2506v1	ftp://ftp.ncbi.nlm.nih.gov/genomes/all/GCF/000/025/065/GCF_000025065.1_ASM2506v1
Dokdonella immobilis	CGMCC 1.7659	Yes	SAMN05216289	PRJEB17133	GCA_900115085.1	Scaffold	4.63584	65		FOVF01	78	3805	2016-10-31T00:00:00Z	ftp://ftp.ncbi.nlm.nih.gov/genomes/all/GCA/900/115/085/GCA_900115085.1_IMG-taxon_2667527410_annotated_assembly	ftp://ftp.ncbi.nlm.nih.gov/genomes/all/GCF/900/115/085/GCF_900115085.1_IMG-taxon_2667527410_annotated_assembly
Dokdonella koreensis	DS-123	Yes	SAMN04631807	PRJNA191951	GCA_001632775.1	Complete	4.44662	70.3	chromosome:NZ_CP015249.1/CP015249.1		1	3537	2016-04-27T00:00:00Z	ftp://ftp.ncbi.nlm.nih.gov/genomes/all/GCA/001/632/775/GCA_001632775.1_ASM163277v1	ftp://ftp.ncbi.nlm.nih.gov/genomes/all/GCF/001/632/775/GCF_001632775.1_ASM163277v1
Dyella japonica	UNC79MFTsu3.2	Yes	SAMN02743944	PRJNA213753	GCA_000620485.1	Scaffold	5.01851	67.2		JIBD01	16	4285	2014-04-08T00:00:00Z	ftp://ftp.ncbi.nlm.nih.gov/genomes/all/GCA/000/620/485/GCA_000620485.1_ASM62048v1	ftp://ftp.ncbi.nlm.nih.gov/genomes/all/GCF/000/620/485/GCF_000620485.1_ASM62048v1
Dyella thiooxydans	ATSB10	Yes	SAMN04433089	PRJNA309454	GCA_001641285.1	Complete	4.22717	68	chromosome:NZ_CP014841.1/CP014841.1		1	3705	2016-05-10T00:00:00Z	ftp://ftp.ncbi.nlm.nih.gov/genomes/all/GCA/001/641/285/GCA_001641285.1_ASM164128v1	ftp://ftp.ncbi.nlm.nih.gov/genomes/all/GCF/001/641/285/GCF_001641285.1_ASM164128v1
Ectothiorhodosinus mongolicus	M9	Yes	SAMN05216526	PRJEB18882	GCA_900156225.1	Contig	1.99096	55.6		FTPK01	6	1825	2017-01-19T00:00:00Z	ftp://ftp.ncbi.nlm.nih.gov/genomes/all/GCA/900/156/225/GCA_900156225.1_IMG-taxon_2681812864_annotated_assembly	ftp://ftp.ncbi.nlm.nih.gov/genomes/all/GCF/900/156/225/GCF_900156225.1_IMG-taxon_2681812864_annotated_assembly
Ectothiorhodospira haloalkaliphila	ATCC 51935	Yes	SAMN00118193	PRJNA62141	GCA_000633935.1	Scaffold	3.44843	63		AJUE01	4	3067	2014-04-21T00:00:00Z	ftp://ftp.ncbi.nlm.nih.gov/genomes/all/GCA/000/633/935/GCA_000633935.1_ASM63393v1	ftp://ftp.ncbi.nlm.nih.gov/genomes/all/GCF/000/633/935/GCF_000633935.1_ASM63393v1
Ectothiorhodospira magna	B7-7	Yes	SAMN05421693	PRJEB16971	GCA_900110965.1	Scaffold	2.72134	60.9		FOFO01	58	2375	2016-10-29T00:00:00Z	ftp://ftp.ncbi.nlm.nih.gov/genomes/all/GCA/900/110/965/GCA_900110965.1_IMG-taxon_2675903141_annotated_assembly	ftp://ftp.ncbi.nlm.nih.gov/genomes/all/GCF/900/110/965/GCF_900110965.1_IMG-taxon_2675903141_annotated_assembly
Ectothiorhodospira marina	DSM 241	Yes	SAMN05444515	PRJEB16815	GCA_900109495.1	Contig	3.18585	62.3		FOAA01	41	2885	2016-10-29T00:00:00Z	ftp://ftp.ncbi.nlm.nih.gov/genomes/all/GCA/900/109/495/GCA_900109495.1_IMG-taxon_2675903016_annotated_assembly	ftp://ftp.ncbi.nlm.nih.gov/genomes/all/GCF/900/109/495/GCF_900109495.1_IMG-taxon_2675903016_annotated_assembly
Ectothiorhodospira mobilis	DSM 4180	Yes	SAMN05421721	PRJEB17493	GCA_900114895.1	Contig	2.62495	68.2		FOUO01	35	2384	2016-10-31T00:00:00Z	ftp://ftp.ncbi.nlm.nih.gov/genomes/all/GCA/900/114/895/GCA_900114895.1_IMG-taxon_2671180234_annotated_assembly	ftp://ftp.ncbi.nlm.nih.gov/genomes/all/GCF/900/114/895/GCF_900114895.1_IMG-taxon_2671180234_annotated_assembly
endosymbiont of Bathymodiolus septemdierum	Myojin Knoll	Yes	SAMD00024725	PRJDB949	GCA_001547755.1	Complete	1.46943	38.7	chromosome Unknown:NZ_AP013042.1/AP013042.1		1	1508	2015-10-06T00:00:00Z	ftp://ftp.ncbi.nlm.nih.gov/genomes/all/GCA/001/547/755/GCA_001547755.1_ASM154775v1	ftp://ftp.ncbi.nlm.nih.gov/genomes/all/GCF/001/547/755/GCF_001547755.1_ASM154775v1
endosymbiont of Ridgeia piscesae	ind10,12,13,14,15	Yes	SAMN04209398	PRJNA283904	GCA_001443675.1	Scaffold	3.5108	58.4		LMXI01	249	2757	2015-11-13T00:00:00Z	ftp://ftp.ncbi.nlm.nih.gov/genomes/all/GCA/001/443/675/GCA_001443675.1_ASM144367v1	ftp://ftp.ncbi.nlm.nih.gov/genomes/all/GCF/001/443/675/GCF_001443675.1_ASM144367v1
endosymbiont of unidentified scaly snail isolate Monju	Monju	Yes	SAMD00061055	PRJDB691	GCA_000801295.1	Complete	2.59776	65.1	chromosome:NZ_AP012978.1/AP012978.1		1	2355	2013-08-14T23:04:00Z	ftp://ftp.ncbi.nlm.nih.gov/genomes/all/GCA/000/801/295/GCA_000801295.1_ASM80129v1	ftp://ftp.ncbi.nlm.nih.gov/genomes/all/GCF/000/801/295/GCF_000801295.1_ASM80129v1
Endozoicomonas atrinae	WP70	Yes	SAMN03978955	PRJNA292506	GCA_001647025.2	Scaffold	6.68742	47.9		LUKQ02	980	5627	2016-05-18T00:00:00Z	ftp://ftp.ncbi.nlm.nih.gov/genomes/all/GCA/001/647/025/GCA_001647025.2_EnAtr_2.0	ftp://ftp.ncbi.nlm.nih.gov/genomes/all/GCF/001/647/025/GCF_001647025.1_EnAtr_2.0
Endozoicomonas elysicola	DSM 22380	Yes	SAMN02851610	PRJNA252578	GCA_000710775.1	Scaffold	5.60637	46.8		JOJP01	2	4573	2014-06-23T00:00:00Z	ftp://ftp.ncbi.nlm.nih.gov/genomes/all/GCA/000/710/775/GCA_000710775.1_ASM71077v1	ftp://ftp.ncbi.nlm.nih.gov/genomes/all/GCF/000/710/775/GCF_000710775.1_ASM71077v1
Endozoicomonas montiporae	CL-33	Yes	SAMN04155633	PRJNA66389	GCA_001583435.1	Chromosome	5.43026	48.5	chromosome:NZ_CP013251.1/CP013251.1		1	4647	2016-03-08T00:00:00Z	ftp://ftp.ncbi.nlm.nih.gov/genomes/all/GCA/001/583/435/GCA_001583435.1_ASM158343v1	ftp://ftp.ncbi.nlm.nih.gov/genomes/all/GCF/001/583/435/GCF_001583435.1_ASM158343v1
Endozoicomonas numazuensis	DSM 25634	Yes	SAMN02851612	PRJNA252578	GCA_000722635.1	Scaffold	6.34223	47.1		JOKH01	31	5126	2014-07-07T00:00:00Z	ftp://ftp.ncbi.nlm.nih.gov/genomes/all/GCA/000/722/635/GCA_000722635.1_ASM72263v1	ftp://ftp.ncbi.nlm.nih.gov/genomes/all/GCF/000/722/635/GCF_000722635.1_ASM72263v1
Enterobacter hormaechei	DSM 16691	Yes	SAMN05581751	PRJNA259658	GCA_001729725.1	Complete	4.78248	55.6	chromosome:NZ_CP017179.1/CP017179.1		1	4426	2016-09-16T00:00:00Z	ftp://ftp.ncbi.nlm.nih.gov/genomes/all/GCA/001/729/725/GCA_001729725.1_ASM172972v1	ftp://ftp.ncbi.nlm.nih.gov/genomes/all/GCF/001/729/725/GCF_001729725.1_ASM172972v1
Enterobacter kobei	DSM27110	Yes	SAMEA104113917	PRJEB9821	GCA_900185885.1	Contig	4.71599	55.4		FYBC01	23	4351	2017-06-09T00:00:00Z	ftp://ftp.ncbi.nlm.nih.gov/genomes/all/GCA/900/185/885/GCA_900185885.1_Enterobacter_kobei_DSM27110T_ERS788665	ftp://ftp.ncbi.nlm.nih.gov/genomes/all/GCF/900/185/885/GCF_900185885.1_Enterobacter_kobei_DSM27110T_ERS788665
Enterovibrio calviensis	DSM 14347	Yes	SAMN02743982	PRJNA221036	GCA_000621165.1	Scaffold	5.50335	47.5		JHZA01	28	4740	2014-04-08T00:00:00Z	ftp://ftp.ncbi.nlm.nih.gov/genomes/all/GCA/000/621/165/GCA_000621165.1_ASM62116v1	ftp://ftp.ncbi.nlm.nih.gov/genomes/all/GCF/000/621/165/GCF_000621165.1_ASM62116v1
Enterovibrio coralii	CAIM 912	Yes	SAMN04296881	PRJNA304247	GCA_001559595.1	Contig	5.502	48.3		LNTY01	72	4016	2016-02-11T00:00:00Z	ftp://ftp.ncbi.nlm.nih.gov/genomes/all/GCA/001/559/595/GCA_001559595.1_CAIM912T.1	ftp://ftp.ncbi.nlm.nih.gov/genomes/all/GCF/001/559/595/GCF_001559595.1_CAIM912T.1
Enterovibrio nigricans	DSM 22720	Yes	SAMN02745132	PRJEB19574	GCA_900167155.1	Scaffold	5.03727	46.6		FUXU01	241	4324	2017-03-04T00:00:00Z	ftp://ftp.ncbi.nlm.nih.gov/genomes/all/GCA/900/167/155/GCA_900167155.1_IMG-taxon_2568526010_annotated_assembly	ftp://ftp.ncbi.nlm.nih.gov/genomes/all/GCF/900/167/155/GCF_900167155.1_IMG-taxon_2568526010_annotated_assembly
Enterovibrio norvegicus	DSM 15893	Yes	SAMN03084138	PRJEB17269	GCA_900115495.1	Scaffold	5.44969	47.6		FOWR01	99	4694	2016-10-31T00:00:00Z	ftp://ftp.ncbi.nlm.nih.gov/genomes/all/GCA/900/115/495/GCA_900115495.1_IMG-taxon_2599185265_annotated_assembly	ftp://ftp.ncbi.nlm.nih.gov/genomes/all/GCF/900/115/495/GCF_900115495.1_IMG-taxon_2599185265_annotated_assembly
Enterovibrio pacificus	CAIM 1920	Yes	SAMN05007540	PRJNA322015	GCA_001707825.1	Contig	5.28813	45.5		LYBM01	163	4384	2016-08-18T00:00:00Z	ftp://ftp.ncbi.nlm.nih.gov/genomes/all/GCA/001/707/825/GCA_001707825.1_ASM170782v1	ftp://ftp.ncbi.nlm.nih.gov/genomes/all/GCF/001/707/825/GCF_001707825.1_ASM170782v1
Erwinia amylovora	CFPB 1430	No	SAMEA3138297	PRJNA46805	GCA_000091565.1	Complete	3.83383	53.5749	chromosome:NC_013961.1/FN434113.1; plasmid pEA29:NC_013957.1/FN434114.1		2	3393	2010-03-25T00:00:00Z	ftp://ftp.ncbi.nlm.nih.gov/genomes/all/GCA/000/091/565/GCA_000091565.1_ASM9156v1	ftp://ftp.ncbi.nlm.nih.gov/genomes/all/GCF/000/091/565/GCF_000091565.1_ASM9156v1
Erwinia billingiae	Eb661	No	SAMEA2272131	PRJEA34781	GCA_000196615.1	Complete	5.37227	55.0417	chromosome:NC_014306.1/FP236843.1; plasmid pEB102:NC_014304.1/FP236826.1; plasmid pEB170:NC_014305.1/FP236830.1		3	4828	2010-06-22T00:00:00Z	ftp://ftp.ncbi.nlm.nih.gov/genomes/all/GCA/000/196/615/GCA_000196615.1_ASM19661v1	ftp://ftp.ncbi.nlm.nih.gov/genomes/all/GCF/000/196/615/GCF_000196615.1_ASM19661v1
Erwinia gerundensis	E_g_EM595	Yes	SAMEA3650399	PRJEB11465	GCA_001517405.1	Complete	4.48126	55.2684	chromosome 1:NZ_LN907827.1/LN907827.1; plasmid pEM01:NZ_LN907828.1/LN907828.1; plasmid pEM02:NZ_LN907829.1/LN907829.1		3	3983	2016-01-07T00:00:00Z	ftp://ftp.ncbi.nlm.nih.gov/genomes/all/GCA/001/517/405/GCA_001517405.1_EM595	ftp://ftp.ncbi.nlm.nih.gov/genomes/all/GCF/001/517/405/GCF_001517405.1_EM595
Erwinia iniecta	B120	Yes	SAMN03098356	PRJNA263303	GCA_001267535.1	Scaffold	4.78353	52.8		JRXE01	92	4133	2015-08-14T00:00:00Z	ftp://ftp.ncbi.nlm.nih.gov/genomes/all/GCA/001/267/535/GCA_001267535.1_ASM126753v1	ftp://ftp.ncbi.nlm.nih.gov/genomes/all/GCF/001/267/535/GCF_001267535.1_ASM126753v1
Erwinia mallotivora	BT-MARDI	Yes	SAMN02666699	PRJNA238419	GCA_000590885.1	Contig	4.64007	52.4		JFHN01	75	4031	2014-03-13T00:00:00Z	ftp://ftp.ncbi.nlm.nih.gov/genomes/all/GCA/000/590/885/GCA_000590885.1_MSR-CA7.0	ftp://ftp.ncbi.nlm.nih.gov/genomes/all/GCF/000/590/885/GCF_000590885.1_MSR-CA7.0
Erwinia oleae	DAPP-PG531	Yes	SAMN02843332	PRJNA251971	GCA_000770305.1	Contig	4.74441	54.7		JNVB01	185	4276	2014-10-31T00:00:00Z	ftp://ftp.ncbi.nlm.nih.gov/genomes/all/GCA/000/770/305/GCA_000770305.1_ASM77030v1	ftp://ftp.ncbi.nlm.nih.gov/genomes/all/GCF/000/770/305/GCF_000770305.1_ASM77030v1
Erwinia persicina	NBRC 102418	Yes	SAMD00046721	PRJDB368	GCA_001571305.1	Contig	4.90577	55.4		BCTN01	66	4470	2016-02-18T00:00:00Z	ftp://ftp.ncbi.nlm.nih.gov/genomes/all/GCA/001/571/305/GCA_001571305.1_ASM157130v1	ftp://ftp.ncbi.nlm.nih.gov/genomes/all/GCF/001/571/305/GCF_001571305.1_ASM157130v1
Erwinia teleogrylli	SCU-B244	Yes	SAMN04202767	PRJNA299064	GCA_001484765.1	Scaffold	5.454	55.3		LLXO01	115	5017	2016-01-04T00:00:00Z	ftp://ftp.ncbi.nlm.nih.gov/genomes/all/GCA/001/484/765/GCA_001484765.1_ASM148476v1	ftp://ftp.ncbi.nlm.nih.gov/genomes/all/GCF/001/484/765/GCF_001484765.1_ASM148476v1
Erwinia toletana	DAPP-PG 735	Yes	SAMN02471729	PRJNA184384	GCA_000336255.1	Scaffold	5.27286	53.6		AOCZ01	20	4718	2013-02-01T00:00:00Z	ftp://ftp.ncbi.nlm.nih.gov/genomes/all/GCA/000/336/255/GCA_000336255.1_v1.0	ftp://ftp.ncbi.nlm.nih.gov/genomes/all/GCF/000/336/255/GCF_000336255.1_v1.0
Erwinia tracheiphila	PSU-1	Yes	SAMN01939134	PRJNA67977	GCA_000404125.1	Scaffold	4.71727	50		APJK01	27	3580	2013-05-30T00:00:00Z	ftp://ftp.ncbi.nlm.nih.gov/genomes/all/GCA/000/404/125/GCA_000404125.1_Version_1_Erwinia_tracheiphila_PSU-1	ftp://ftp.ncbi.nlm.nih.gov/genomes/all/GCF/000/404/125/GCF_000404125.1_Version_1_Erwinia_tracheiphila_PSU-1
Fangia hongkongensis	DSM 21703	Yes	SAMN02256423	PRJNA165251	GCA_000379445.1	Scaffold	2.94674	37.9		ARAW01	37	2655	2013-04-22T00:00:00Z	ftp://ftp.ncbi.nlm.nih.gov/genomes/all/GCA/000/379/445/GCA_000379445.1_ASM37944v1	ftp://ftp.ncbi.nlm.nih.gov/genomes/all/GCF/000/379/445/GCF_000379445.1_ASM37944v1
Ferrimonas balearica	DSM 9799	Yes	SAMN00115627	PRJNA30799	GCA_000148645.1	Complete	4.27916	60.2	chromosome:NC_014541.1/CP002209.1		1	3741	2010-09-24T00:00:00Z	ftp://ftp.ncbi.nlm.nih.gov/genomes/all/GCA/000/148/645/GCA_000148645.1_ASM14864v1	ftp://ftp.ncbi.nlm.nih.gov/genomes/all/GCF/000/148/645/GCF_000148645.1_ASM14864v1
Ferrimonas futtsuensis	DSM 18154	Yes	SAMN02441517	PRJNA185588	GCA_000422645.1	Scaffold	4.29603	58.7		AUGL01	39	3836	2013-07-10T00:00:00Z	ftp://ftp.ncbi.nlm.nih.gov/genomes/all/GCA/000/422/645/GCA_000422645.1_ASM42264v1	ftp://ftp.ncbi.nlm.nih.gov/genomes/all/GCF/000/422/645/GCF_000422645.1_ASM42264v1
Ferrimonas kyonanensis	DSM 18153	Yes	SAMN02441539	PRJNA188891	GCA_000425405.1	Scaffold	4.93096	56.9		AUDJ01	40	4377	2013-07-10T00:00:00Z	ftp://ftp.ncbi.nlm.nih.gov/genomes/all/GCA/000/425/405/GCA_000425405.1_ASM42540v1	ftp://ftp.ncbi.nlm.nih.gov/genomes/all/GCF/000/425/405/GCF_000425405.1_ASM42540v1
Ferrimonas marina	DSM 16917	Yes	SAMN02745129	PRJEB18242	GCA_900129905.1	Scaffold	4.98377	60.5		FQXG01	18	4571	2016-12-02T00:00:00Z	ftp://ftp.ncbi.nlm.nih.gov/genomes/all/GCA/900/129/905/GCA_900129905.1_IMG-taxon_2588254304_annotated_assembly	ftp://ftp.ncbi.nlm.nih.gov/genomes/all/GCF/900/129/905/GCF_900129905.1_IMG-taxon_2588254304_annotated_assembly
Ferrimonas senticii	DSM 18821	Yes	SAMN02440848	PRJNA185589	GCA_000422665.1	Scaffold	3.88574	54		AUGM01	30	3396	2013-07-10T00:00:00Z	ftp://ftp.ncbi.nlm.nih.gov/genomes/all/GCA/000/422/665/GCA_000422665.1_ASM42266v1	ftp://ftp.ncbi.nlm.nih.gov/genomes/all/GCF/000/422/665/GCF_000422665.1_ASM42266v1
Fluoribacter dumoffii	NY 23	Yes	SAMN02469353	PRJNA74015	GCA_000236165.1	Chromosome	3.90967	39.635	chromosome:NZ_CM001373.1/CM001373.1; plasmid pLDNY1:NZ_CM001374.1/CM001374.1; plasmid pLDNY2:NZ_CM001375.1/CM001375.1	AGVU01	3	3367	2011-11-23T00:00:00Z	ftp://ftp.ncbi.nlm.nih.gov/genomes/all/GCA/000/236/165/GCA_000236165.1_ASM23616v1	ftp://ftp.ncbi.nlm.nih.gov/genomes/all/GCF/000/236/165/GCF_000236165.1_ASM23616v1
Fontimonas thermophila	DSM 23609	Yes	SAMN04488120	PRJEB17274	GCA_900113085.1	Scaffold	2.73354	65.2		FOOC01	28	2474	2016-10-31T00:00:00Z	ftp://ftp.ncbi.nlm.nih.gov/genomes/all/GCA/900/113/085/GCA_900113085.1_IMG-taxon_2622736503_annotated_assembly	ftp://ftp.ncbi.nlm.nih.gov/genomes/all/GCF/900/113/085/GCF_900113085.1_IMG-taxon_2622736503_annotated_assembly
Francisella halioticida	DSM 23729	Yes	SAMN07207140	PRJNA389776	GCA_002211785.1	Complete	2.19743	31.2	chromosome:NZ_CP022132.1/CP022132.1		1	2096	2017-06-30T00:00:00Z	ftp://ftp.ncbi.nlm.nih.gov/genomes/all/GCA/002/211/785/GCA_002211785.1_ASM221178v1	ftp://ftp.ncbi.nlm.nih.gov/genomes/all/GCF/002/211/785/GCF_002211785.1_ASM221178v1
Francisella persica	ATCC VR-331	Yes	SAMN00993447	PRJNA73171	GCA_001653955.1	Complete	1.54077	31.4	chromosome:NZ_CP013022.1/CP013022.1		1	1079	2016-06-01T00:00:00Z	ftp://ftp.ncbi.nlm.nih.gov/genomes/all/GCA/001/653/955/GCA_001653955.1_ASM165395v1	ftp://ftp.ncbi.nlm.nih.gov/genomes/all/GCF/001/653/955/GCF_001653955.1_ASM165395v1
Francisella philomiragia	ATCC 25017	Yes	SAMN02598454	PRJNA27853	GCA_000019285.1	Complete	2.04971	32.5919	chromosome:NC_010336.1/CP000937.1; plasmid pFPHI01:NC_010331.1/CP000938.1		2	1891	2008-02-11T00:00:00Z	ftp://ftp.ncbi.nlm.nih.gov/genomes/all/GCA/000/019/285/GCA_000019285.1_ASM1928v1	ftp://ftp.ncbi.nlm.nih.gov/genomes/all/GCF/000/019/285/GCF_000019285.1_ASM1928v1
Franconibacter pulveris	DSM 19144	Yes	SAMN02743983	PRJNA221041	GCA_000621185.1	Scaffold	4.71093	56.5		JHYZ01	30	4286	2014-04-08T00:00:00Z	ftp://ftp.ncbi.nlm.nih.gov/genomes/all/GCA/000/621/185/GCA_000621185.1_ASM62118v1	ftp://ftp.ncbi.nlm.nih.gov/genomes/all/GCF/000/621/185/GCF_000621185.1_ASM62118v1
Frateuria aurantia	DSM 6220	Yes	SAMN02261415	PRJNA64505	GCA_000242255.3	Complete	3.60346	63.4	chromosome:NC_017033.1/CP003350.1		1	3123	2012-03-02T00:00:00Z	ftp://ftp.ncbi.nlm.nih.gov/genomes/all/GCA/000/242/255/GCA_000242255.3_ASM24225v3	ftp://ftp.ncbi.nlm.nih.gov/genomes/all/GCF/000/242/255/GCF_000242255.2_ASM24225v3
Frateuria terrea	CGMCC 1.7053	Yes	SAMN02927913	PRJEB17412	GCA_900115705.1	Scaffold	3.83814	67.9		FOXL01	16	3390	2016-10-30T00:00:00Z	ftp://ftp.ncbi.nlm.nih.gov/genomes/all/GCA/900/115/705/GCA_900115705.1_IMG-taxon_2597490373_annotated_assembly	ftp://ftp.ncbi.nlm.nih.gov/genomes/all/GCF/900/115/705/GCF_900115705.1_IMG-taxon_2597490373_annotated_assembly
Frischella perrara	PEB0191	Yes	SAMN02900470	PRJNA254159	GCA_000807275.1	Complete	2.69235	34.1	chromosome:NZ_CP009056.1/CP009056.1		1	2246	2014-12-23T00:00:00Z	ftp://ftp.ncbi.nlm.nih.gov/genomes/all/GCA/000/807/275/GCA_000807275.1_ASM80727v1	ftp://ftp.ncbi.nlm.nih.gov/genomes/all/GCF/000/807/275/GCF_000807275.1_ASM80727v1
Gallaecimonas xiamenensis	3-C-1	Yes	SAMN02471169	PRJNA170514	GCA_000299915.1	Contig	4.06228	60.6		AMRI01	66	3773	2012-09-27T00:00:00Z	ftp://ftp.ncbi.nlm.nih.gov/genomes/all/GCA/000/299/915/GCA_000299915.1_ASM29991v1	ftp://ftp.ncbi.nlm.nih.gov/genomes/all/GCF/000/299/915/GCF_000299915.1_ASM29991v1
Gallibacterium anatis	UMN179	No	SAMN02604222	PRJNA65483	GCA_000209675.1	Complete	2.69414	39.9	chromosome:NC_015460.1/CP002667.1; plasmid pUMN179:NC_015461.1/CP002668.1		2	2375	2011-04-26T00:00:00Z	ftp://ftp.ncbi.nlm.nih.gov/genomes/all/GCA/000/209/675/GCA_000209675.1_ASM20967v1	ftp://ftp.ncbi.nlm.nih.gov/genomes/all/GCF/000/209/675/GCF_000209675.1_ASM20967v1
Gayadomonas joobiniege	G7	Yes	SAMN02472144	PRJNA175618	GCA_000300815.1	Contig	3.91043	41.4	plasmid pG7:NZ_AMRX01000008.1/AMRX01000008.1	AMRX01	8	3350	2012-10-01T00:00:00Z	ftp://ftp.ncbi.nlm.nih.gov/genomes/all/GCA/000/300/815/GCA_000300815.1_Gayjoov1	ftp://ftp.ncbi.nlm.nih.gov/genomes/all/GCF/000/300/815/GCF_000300815.1_Gayjoov1
Gilliamella apicola	wkB1	Yes	SAMN03081539	PRJNA238854	GCA_000599985.1	Complete	3.13941	33.6	chromosome:NZ_CP007445.1/CP007445.1		1	2670	2014-03-25T00:00:00Z	ftp://ftp.ncbi.nlm.nih.gov/genomes/all/GCA/000/599/985/GCA_000599985.1_ASM59998v1	ftp://ftp.ncbi.nlm.nih.gov/genomes/all/GCF/000/599/985/GCF_000599985.1_ASM59998v1
Gilvimarinus agarilyticus	JEA5	Yes	SAMN03274188	PRJNA271370	GCA_000832015.1	Scaffold	4.19084	53.1		JXCJ01	2	3495	2015-02-03T00:00:00Z	ftp://ftp.ncbi.nlm.nih.gov/genomes/all/GCA/000/832/015/GCA_000832015.1_ASM83201v1	ftp://ftp.ncbi.nlm.nih.gov/genomes/all/GCF/000/832/015/GCF_000832015.1_ASM83201v1
Gilvimarinus chinensis	DSM 19667	Yes	SAMN02441352	PRJNA178475	GCA_000377745.1	Scaffold	4.06887	51.2		ARIX01	18	3549	2013-04-22T00:00:00Z	ftp://ftp.ncbi.nlm.nih.gov/genomes/all/GCA/000/377/745/GCA_000377745.1_ASM37774v1	ftp://ftp.ncbi.nlm.nih.gov/genomes/all/GCF/000/377/745/GCF_000377745.1_ASM37774v1
Gilvimarinus polysaccharolyticus	YN3	Yes	SAMN03445816	PRJNA280384	GCA_001187555.1	Scaffold	3.74606	49.4		LFIJ01	7	3214	2015-07-27T00:00:00Z	ftp://ftp.ncbi.nlm.nih.gov/genomes/all/GCA/001/187/555/GCA_001187555.1_ASM118755v1	ftp://ftp.ncbi.nlm.nih.gov/genomes/all/GCF/001/187/555/GCF_001187555.1_ASM118755v1
Glaciecola nitratireducens	FR1064	Yes	SAMN02603857	PRJNA73073	GCA_000226565.1	Complete	4.13423	42.3	chromosome:NC_016041.1/CP003060.1		1	3399	2011-09-28T00:00:00Z	ftp://ftp.ncbi.nlm.nih.gov/genomes/all/GCA/000/226/565/GCA_000226565.1_ASM22656v1	ftp://ftp.ncbi.nlm.nih.gov/genomes/all/GCF/000/226/565/GCF_000226565.1_ASM22656v1
Glaciecola pallidula	DSM 14239	Yes	SAMN02440876	PRJNA185358	GCA_000428905.1	Scaffold	4.36305	41.2		AUAV01	29	3672	2013-07-15T00:00:00Z	ftp://ftp.ncbi.nlm.nih.gov/genomes/all/GCA/000/428/905/GCA_000428905.1_ASM42890v1	ftp://ftp.ncbi.nlm.nih.gov/genomes/all/GCF/000/428/905/GCF_000428905.1_ASM42890v1
Glaciecola punicea	ACAM 611	Yes	SAMD00036606	PRJDB34	GCA_000252165.2	Contig	3.07686	43.1		BAET01	35	2606	2012-02-21T00:00:00Z	ftp://ftp.ncbi.nlm.nih.gov/genomes/all/GCA/000/252/165/GCA_000252165.2_ASM25216v2	ftp://ftp.ncbi.nlm.nih.gov/genomes/all/GCF/000/252/165/GCF_000252165.1_ASM25216v2
Glaesserella parasuis	SH0165	Yes	SAMN02603313	PRJNA31099	GCA_000021885.1	Complete	2.26916	40.0	chromosome:NC_011852.1/CP001321.1		1	2050	2009-01-07T00:00:00Z	ftp://ftp.ncbi.nlm.nih.gov/genomes/all/GCA/000/021/885/GCA_000021885.1_ASM2188v1	ftp://ftp.ncbi.nlm.nih.gov/genomes/all/GCF/000/021/885/GCF_000021885.1_ASM2188v1
Grimontia hollisae	FDAARGOS_111	Yes	SAMN03996327	PRJNA231221	GCA_001558255.2	Complete	3.99844	49.5	chromosome 1:NZ_CP014056.2/CP014056.2;Chromosome 2:NZ_CP014055.2/CP014055.2		2	3468	2016-02-11T00:00:00Z	ftp://ftp.ncbi.nlm.nih.gov/genomes/all/GCA/001/558/255/GCA_001558255.2_ASM155825v2	ftp://ftp.ncbi.nlm.nih.gov/genomes/all/GCF/001/558/255/GCF_001558255.2_ASM155825v2
Grimontia indica	AK16	Yes	SAMN01940370	PRJNA178257	GCA_000333895.2	Contig	5.55559	48.7		ANFM02	109	4851	2013-01-25T00:00:00Z	ftp://ftp.ncbi.nlm.nih.gov/genomes/all/GCA/000/333/895/GCA_000333895.2_ASM33389v2	ftp://ftp.ncbi.nlm.nih.gov/genomes/all/GCF/000/333/895/GCF_000333895.2_ASM33389v2
Gynuella sunshinyii	YC6258	Yes	SAMN03379849	PRJNA233633	GCA_000940805.1	Complete	6.47596	48.6	chromosome:NZ_CP007142.1/CP007142.1		1	5149	2015-03-04T00:00:00Z	ftp://ftp.ncbi.nlm.nih.gov/genomes/all/GCA/000/940/805/GCA_000940805.1_ASM94080v1	ftp://ftp.ncbi.nlm.nih.gov/genomes/all/GCF/000/940/805/GCF_000940805.1_ASM94080v1
Haemophilus ducreyi	35000HP	Yes	SAMN02604087	PRJNA38	GCA_000007945.1	Complete	1.69895	38.2	chromosome:NC_002940.2/AE017143.1		1	1504	2001-10-24T00:00:00Z	ftp://ftp.ncbi.nlm.nih.gov/genomes/all/GCA/000/007/945/GCA_000007945.1_ASM794v1	ftp://ftp.ncbi.nlm.nih.gov/genomes/all/GCF/000/007/945/GCF_000007945.1_ASM794v1
Haemophilus felis	CCUG 31170	Yes	SAMN06308729	PRJNA302716	GCA_002015125.1	Scaffold	2.36193	40.0		MUYB01	78	2096	2017-03-03T00:00:00Z	ftp://ftp.ncbi.nlm.nih.gov/genomes/all/GCA/002/015/125/GCA_002015125.1_ASM201512v1	ftp://ftp.ncbi.nlm.nih.gov/genomes/all/GCF/002/015/125/GCF_002015125.1_ASM201512v1
Haemophilus haemoglobinophilus	CCUG 3714	Yes	SAMN06308713	PRJNA302716	GCA_002015075.1	Scaffold	2.29668	37.0		MUXZ01	83	2117	2017-03-03T00:00:00Z	ftp://ftp.ncbi.nlm.nih.gov/genomes/all/GCA/002/015/075/GCA_002015075.1_ASM201507v1	ftp://ftp.ncbi.nlm.nih.gov/genomes/all/GCF/002/015/075/GCF_002015075.1_ASM201507v1
Haemophilus paracuniculus	CCUG 43573	Yes	SAMN06308712	PRJNA302716	GCA_002015115.1	Scaffold	2.04725	45.5		MUYA01	28	1920	2017-03-03T00:00:00Z	ftp://ftp.ncbi.nlm.nih.gov/genomes/all/GCA/002/015/115/GCA_002015115.1_ASM201511v1	ftp://ftp.ncbi.nlm.nih.gov/genomes/all/GCF/002/015/115/GCF_002015115.1_ASM201511v1
Haemophilus sputorum	CCUG 13788	Yes	SAMN02393707	PRJNA67089	GCA_000238795.2	Contig	2.14354	39.7		AFNK01	87	2003	2011-06-01T00:00:00Z	ftp://ftp.ncbi.nlm.nih.gov/genomes/all/GCA/000/238/795/GCA_000238795.2_ASM23879v2	ftp://ftp.ncbi.nlm.nih.gov/genomes/all/GCF/000/238/795/GCF_000238795.1_ASM23879v2
Hahella chejuensis	KCTC 2396	Yes	SAMN02603483	PRJNA16064	GCA_000012985.1	Complete	7.21527	53.9	chromosome:NC_007645.1/CP000155.1		1	6218	2005-12-14T00:00:00Z	ftp://ftp.ncbi.nlm.nih.gov/genomes/all/GCA/000/012/985/GCA_000012985.1_ASM1298v1	ftp://ftp.ncbi.nlm.nih.gov/genomes/all/GCF/000/012/985/GCF_000012985.1_ASM1298v1
Hahella ganghwensis	DSM 17046	Yes	SAMN02440417	PRJNA182405	GCA_000376785.1	Contig	6.56496	49.2		AQXX01	144	5801	2013-04-22T00:00:00Z	ftp://ftp.ncbi.nlm.nih.gov/genomes/all/GCA/000/376/785/GCA_000376785.1_ASM37678v1	ftp://ftp.ncbi.nlm.nih.gov/genomes/all/GCF/000/376/785/GCF_000376785.1_ASM37678v1
Haliea salexigens	DSM 19537	Yes	SAMN02441505	PRJNA185625	GCA_000423125.1	Scaffold	4.25872	60.8		AUHJ01	76	3825	2013-07-10T00:00:00Z	ftp://ftp.ncbi.nlm.nih.gov/genomes/all/GCA/000/423/125/GCA_000423125.1_ASM42312v1	ftp://ftp.ncbi.nlm.nih.gov/genomes/all/GCF/000/423/125/GCF_000423125.1_ASM42312v1
Halioglobus japonicus	NBRC 107739	Yes	SAMN06075353	PRJNA355352	GCA_001983995.1	Complete	4.11636	57.7	chromosome:NZ_CP019450.1/CP019450.1; plasmid unnamed1:NZ_CP019451.1/CP019451.1; plasmid unnamed2:NZ_CP019452.1/CP019452.1; plasmid unnamed3:NZ_CP019453.1/CP019453.1		4	3609	2017-02-03T00:00:00Z	ftp://ftp.ncbi.nlm.nih.gov/genomes/all/GCA/001/983/995/GCA_001983995.1_ASM198399v1	ftp://ftp.ncbi.nlm.nih.gov/genomes/all/GCF/001/983/995/GCF_001983995.1_ASM198399v1
Halioglobus pacificus	RR3-57	Yes	SAMN06199441	PRJNA360030	GCA_001953075.1	Complete	5.00357	57.4	chromosome:NZ_CP019046.1/CP019046.1; plasmid pRR3-57:NZ_CP019045.1/CP019045.1		2	4263	2017-01-17T00:00:00Z	ftp://ftp.ncbi.nlm.nih.gov/genomes/all/GCA/001/953/075/GCA_001953075.1_ASM195307v1	ftp://ftp.ncbi.nlm.nih.gov/genomes/all/GCF/001/953/075/GCF_001953075.1_ASM195307v1
Halofilum ochraceum	XJ16	Yes	SAMN04545454	PRJNA314916	GCA_001614315.2	Contig	3.6443	65.8		LVEG02	35	3220	2016-04-08T00:00:00Z	ftp://ftp.ncbi.nlm.nih.gov/genomes/all/GCA/001/614/315/GCA_001614315.2_ASM161431v2	ftp://ftp.ncbi.nlm.nih.gov/genomes/all/GCF/001/614/315/GCF_001614315.2_ASM161431v2
Halomonas aestuarii	Hb3	Yes	SAMN06019500	PRJNA353720	GCA_001886615.1	Complete	3.54389	67.9	chromosome:NZ_CP018139.1/CP018139.1		1	3193	2016-11-28T00:00:00Z	ftp://ftp.ncbi.nlm.nih.gov/genomes/all/GCA/001/886/615/GCA_001886615.1_ASM188661v1	ftp://ftp.ncbi.nlm.nih.gov/genomes/all/GCF/001/886/615/GCF_001886615.1_ASM188661v1
Halomonas anticariensis	FP35	Yes	SAMN02471787	PRJNA203692	GCA_000409775.1	Scaffold	5.07059	58.5		ASTJ01	21	4545	2013-06-10T00:00:00Z	ftp://ftp.ncbi.nlm.nih.gov/genomes/all/GCA/000/409/775/GCA_000409775.1_Han1.0	ftp://ftp.ncbi.nlm.nih.gov/genomes/all/GCF/000/409/775/GCF_000409775.1_Han1.0
Halomonas boliviensis	LC1	Yes	SAMN02471366	PRJNA71239	GCA_000236035.1	Scaffold	4.20824	54.6		AGQZ01	21	3655	2011-11-21T00:00:00Z	ftp://ftp.ncbi.nlm.nih.gov/genomes/all/GCA/000/236/035/GCA_000236035.1_KUC0.1	ftp://ftp.ncbi.nlm.nih.gov/genomes/all/GCF/000/236/035/GCF_000236035.1_KUC0.1
Halomonas campaniensis	LS21	Yes	SAMN02798098	PRJNA248383	GCA_000696485.1	Complete	4.07405	52.6	chromosome:NZ_CP007757.1/CP007757.1		1	3576	2014-05-30T00:00:00Z	ftp://ftp.ncbi.nlm.nih.gov/genomes/all/GCA/000/696/485/GCA_000696485.1_ASM69648v1	ftp://ftp.ncbi.nlm.nih.gov/genomes/all/GCF/000/696/485/GCF_000696485.1_ASM69648v1
Halomonas chromatireducens	AGD 8-3	Yes	SAMN04281796	PRJNA302842	GCA_001545155.1	Complete	3.97365	62.8	chromosome:NZ_CP014226.1/CP014226.1		1	3465	2016-02-02T00:00:00Z	ftp://ftp.ncbi.nlm.nih.gov/genomes/all/GCA/001/545/155/GCA_001545155.1_ASM154515v1	ftp://ftp.ncbi.nlm.nih.gov/genomes/all/GCF/001/545/155/GCF_001545155.1_ASM154515v1
Halomonas cupida	DSM 4740	Yes	SAMN05660971	PRJEB18385	GCA_900142755.1	Scaffold	4.95797	59.6		FRCA01	31	4309	2016-12-02T00:00:00Z	ftp://ftp.ncbi.nlm.nih.gov/genomes/all/GCA/900/142/755/GCA_900142755.1_IMG-taxon_2599185207_annotated_assembly	ftp://ftp.ncbi.nlm.nih.gov/genomes/all/GCF/900/142/755/GCF_900142755.1_IMG-taxon_2599185207_annotated_assembly
Halomonas daqiaonensis	CGMCC 1.9150	Yes	SAMN04488129	PRJEB16863	GCA_900109725.1	Scaffold	3.71643	64		FOBC01	46	3317	2016-10-29T00:00:00Z	ftp://ftp.ncbi.nlm.nih.gov/genomes/all/GCA/900/109/725/GCA_900109725.1_IMG-taxon_2617270880_annotated_assembly	ftp://ftp.ncbi.nlm.nih.gov/genomes/all/GCF/900/109/725/GCF_900109725.1_IMG-taxon_2617270880_annotated_assembly
Halomonas desiderata	SP1	Yes	SAMN06282657	PRJNA369263	GCA_002151265.1	Contig	4.72264	64.7		MUMZ01	194	4254	2017-05-19T00:00:00Z	ftp://ftp.ncbi.nlm.nih.gov/genomes/all/GCA/002/151/265/GCA_002151265.1_ASM215126v1	ftp://ftp.ncbi.nlm.nih.gov/genomes/all/GCF/002/151/265/GCF_002151265.1_ASM215126v1
Halomonas elongata	HEK1	Yes	SAMN05162584	PRJNA322438	GCA_001678785.1	Contig	4.06348	63.5		MAJD01	2	2604	2016-07-03T00:00:00Z	ftp://ftp.ncbi.nlm.nih.gov/genomes/all/GCA/001/678/785/GCA_001678785.1_ASM167878v1	ftp://ftp.ncbi.nlm.nih.gov/genomes/all/GCF/001/678/785/GCF_001678785.1_ASM167878v1
Halomonas gudaonensis	CGMCC 1.6133	Yes	SAMN04487954	PRJEB15988	GCA_900100195.1	Scaffold	4.16664	64.9		FNES01	44	3847	2016-10-20T00:00:00Z	ftp://ftp.ncbi.nlm.nih.gov/genomes/all/GCA/900/100/195/GCA_900100195.1_IMG-taxon_2617270877_annotated_assembly	ftp://ftp.ncbi.nlm.nih.gov/genomes/all/GCF/900/100/195/GCF_900100195.1_IMG-taxon_2617270877_annotated_assembly
Halomonas halocynthiae	DSM 14573	Yes	SAMN02440634	PRJNA188909	GCA_000425725.1	Scaffold	2.87647	53.8		AUDZ01	12	2611	2013-07-10T00:00:00Z	ftp://ftp.ncbi.nlm.nih.gov/genomes/all/GCA/000/425/725/GCA_000425725.1_ASM42572v1	ftp://ftp.ncbi.nlm.nih.gov/genomes/all/GCF/000/425/725/GCF_000425725.1_ASM42572v1
Halomonas halodenitrificans	DSM 735	Yes	SAMN02952987	PRJNA221029	GCA_000620045.1	Scaffold	3.46409	64		JHVH01	52	3040	2014-04-08T00:00:00Z	ftp://ftp.ncbi.nlm.nih.gov/genomes/all/GCA/000/620/045/GCA_000620045.1_ASM62004v1	ftp://ftp.ncbi.nlm.nih.gov/genomes/all/GCF/000/620/045/GCF_000620045.1_ASM62004v1
Halomonas huangheensis	BJGMM-B45	Yes	SAMN04216911	PRJNA299864	GCA_001431725.1	Complete	4.75749	58.5	chromosome:NZ_CP013106.1/CP013106.1		1	4072	2015-11-04T00:00:00Z	ftp://ftp.ncbi.nlm.nih.gov/genomes/all/GCA/001/431/725/GCA_001431725.1_ASM143172v1	ftp://ftp.ncbi.nlm.nih.gov/genomes/all/GCF/001/431/725/GCF_001431725.1_ASM143172v1
Halomonas ilicicola	DSM 19980	Yes	SAMN02745148	PRJEB18151	GCA_900128925.1	Scaffold	3.96029	63.1		FQUJ01	40	3605	2016-12-02T00:00:00Z	ftp://ftp.ncbi.nlm.nih.gov/genomes/all/GCA/900/128/925/GCA_900128925.1_IMG-taxon_2582581268_annotated_assembly	ftp://ftp.ncbi.nlm.nih.gov/genomes/all/GCF/900/128/925/GCF_900128925.1_IMG-taxon_2582581268_annotated_assembly
Halomonas jeotgali	Hwa	Yes	SAMN02470210	PRJNA175943	GCA_000334215.1	Contig	2.8471	62.9		AMQY01	26	2475	2013-01-29T00:00:00Z	ftp://ftp.ncbi.nlm.nih.gov/genomes/all/GCA/000/334/215/GCA_000334215.1_Hwa	ftp://ftp.ncbi.nlm.nih.gov/genomes/all/GCF/000/334/215/GCF_000334215.1_Hwa
Halomonas korlensis	CGMCC 1.6981	Yes	SAMN04487955	PRJEB17587	GCA_900116705.1	Scaffold	4.03801	62.5		FPBP01	34	3636	2016-11-02T00:00:00Z	ftp://ftp.ncbi.nlm.nih.gov/genomes/all/GCA/900/116/705/GCA_900116705.1_IMG-taxon_2617270784_annotated_assembly	ftp://ftp.ncbi.nlm.nih.gov/genomes/all/GCF/900/116/705/GCF_900116705.1_IMG-taxon_2617270784_annotated_assembly
Halomonas lutea	DSM 23508	Yes	SAMN02440470	PRJNA182407	GCA_000378505.1	Scaffold	4.53309	59.1		ARKK01	42	4041	2013-04-22T00:00:00Z	ftp://ftp.ncbi.nlm.nih.gov/genomes/all/GCA/000/378/505/GCA_000378505.1_ASM37850v1	ftp://ftp.ncbi.nlm.nih.gov/genomes/all/GCF/000/378/505/GCF_000378505.1_ASM37850v1
Halomonas muralis	DSM 14789	Yes	SAMN05661010	PRJEB16123	GCA_900102945.1	Scaffold	4.13845	61.9		FNGI01	21	3773	2016-10-20T00:00:00Z	ftp://ftp.ncbi.nlm.nih.gov/genomes/all/GCA/900/102/945/GCA_900102945.1_IMG-taxon_2599185144_annotated_assembly	ftp://ftp.ncbi.nlm.nih.gov/genomes/all/GCF/900/102/945/GCF_900102945.1_IMG-taxon_2599185144_annotated_assembly
Halomonas pantelleriensis	AAP	Yes	SAMN05192555	PRJEB16122	GCA_900102875.1	Scaffold	4.40219	63.9		FNGH01	40	3968	2016-10-20T00:00:00Z	ftp://ftp.ncbi.nlm.nih.gov/genomes/all/GCA/900/102/875/GCA_900102875.1_IMG-taxon_2654587879_annotated_assembly	ftp://ftp.ncbi.nlm.nih.gov/genomes/all/GCF/900/102/875/GCF_900102875.1_IMG-taxon_2654587879_annotated_assembly
Halomonas saccharevitans	CGMCC 1.6493	Yes	SAMN04487956	PRJEB17565	GCA_900116405.1	Scaffold	3.68129	67		FPAQ01	90	3354	2016-11-02T00:00:00Z	ftp://ftp.ncbi.nlm.nih.gov/genomes/all/GCA/900/116/405/GCA_900116405.1_IMG-taxon_2617270933_annotated_assembly	ftp://ftp.ncbi.nlm.nih.gov/genomes/all/GCF/900/116/405/GCF_900116405.1_IMG-taxon_2617270933_annotated_assembly
Halomonas salina	B6	Yes	SAMEA3114296	PRJEB5956	GCA_000821105.2	Scaffold	4.25901	64.9		CDGR01	11	3594	2014-11-19T00:00:00Z	ftp://ftp.ncbi.nlm.nih.gov/genomes/all/GCA/000/821/105/GCA_000821105.2_ASM82110v2	ftp://ftp.ncbi.nlm.nih.gov/genomes/all/GCF/000/821/105/GCF_000821105.2_ASM82110v2
Halomonas shengliensis	CGMCC 1.6444	Yes	SAMN04487957	PRJEB16251	GCA_900104135.1	Scaffold	3.53071	68.6		FNIV01	24	3234	2016-10-20T00:00:00Z	ftp://ftp.ncbi.nlm.nih.gov/genomes/all/GCA/900/104/135/GCA_900104135.1_IMG-taxon_2617270760_annotated_assembly	ftp://ftp.ncbi.nlm.nih.gov/genomes/all/GCF/900/104/135/GCF_900104135.1_IMG-taxon_2617270760_annotated_assembly
Halomonas smyrnensis	AAD6	Yes	SAMN02470292	PRJNA109291	GCA_000265245.2	Contig	3.56192	67.9		AJKS02	34	3150	2012-06-06T00:00:00Z	ftp://ftp.ncbi.nlm.nih.gov/genomes/all/GCA/000/265/245/GCA_000265245.2_HalSmy2.0	ftp://ftp.ncbi.nlm.nih.gov/genomes/all/GCF/000/265/245/GCF_000265245.1_HalSmy2.0
Halomonas subglaciescola	ACAM 12	Yes	SAMN05878437	PRJEB18399	GCA_900142895.1	Chromosome	3.1102	60.8	chromosome I:NZ_LT670847.1/LT670847.1		1	2740	2016-12-02T00:00:00Z	ftp://ftp.ncbi.nlm.nih.gov/genomes/all/GCA/900/142/895/GCA_900142895.1_IMG-taxon_2698536942_annotated_assembly	ftp://ftp.ncbi.nlm.nih.gov/genomes/all/GCF/900/142/895/GCF_900142895.1_IMG-taxon_2698536942_annotated_assembly
Halomonas subterranea	CGMCC 1.6495	Yes	SAMN04487958	PRJEB16970	GCA_900111305.1	Scaffold	3.7342	58		FOGS01	26	3463	2016-10-29T00:00:00Z	ftp://ftp.ncbi.nlm.nih.gov/genomes/all/GCA/900/111/305/GCA_900111305.1_IMG-taxon_2617270764_annotated_assembly	ftp://ftp.ncbi.nlm.nih.gov/genomes/all/GCF/900/111/305/GCF_900111305.1_IMG-taxon_2617270764_annotated_assembly
Halomonas taeanensis	BH539	Yes	SAMN05216571	PRJEB15885	GCA_900100755.1	Scaffold	3.75672	62.3		FNCI01	31	3385	2016-10-20T00:00:00Z	ftp://ftp.ncbi.nlm.nih.gov/genomes/all/GCA/900/100/755/GCA_900100755.1_IMG-taxon_2636416175_annotated_assembly	ftp://ftp.ncbi.nlm.nih.gov/genomes/all/GCF/900/100/755/GCF_900100755.1_IMG-taxon_2636416175_annotated_assembly
Halomonas utahensis	P-halo	No	SAMEA78793918	PRJEB5957	GCA_900162675.1	Scaffold	3.52519	61.8		FUFP01	13	3232	2017-02-06T00:00:00Z	ftp://ftp.ncbi.nlm.nih.gov/genomes/all/GCA/900/162/675/GCA_900162675.1_PRJEB5957	ftp://ftp.ncbi.nlm.nih.gov/genomes/all/GCF/900/162/675/GCF_900162675.1_PRJEB5957
Halomonas xinjiangensis	TRM 0175	Yes	SAMN02949639	PRJNA257241	GCA_000759345.1	Contig	3.78665	60.7		JPZL01	9	3398	2014-09-28T00:00:00Z	ftp://ftp.ncbi.nlm.nih.gov/genomes/all/GCA/000/759/345/GCA_000759345.1_ASM75934v1	ftp://ftp.ncbi.nlm.nih.gov/genomes/all/GCF/000/759/345/GCF_000759345.1_ASM75934v1
Halomonas zincidurans	B6	Yes	SAMN02741068	PRJNA234075	GCA_000731955.1	Contig	3.55476	64.4		JNCK01	2	3136	2014-07-21T00:00:00Z	ftp://ftp.ncbi.nlm.nih.gov/genomes/all/GCA/000/731/955/GCA_000731955.1_B6	ftp://ftp.ncbi.nlm.nih.gov/genomes/all/GCF/000/731/955/GCF_000731955.1_B6
Halorhodospira halophila	SL 1	Yes	SAMN00623046	PRJNA15767	GCA_000015585.1	Complete	2.67845	68	chromosome:NC_008789.1/CP000544.1		1	2418	2007-01-10T00:00:00Z	ftp://ftp.ncbi.nlm.nih.gov/genomes/all/GCA/000/015/585/GCA_000015585.1_ASM1558v1	ftp://ftp.ncbi.nlm.nih.gov/genomes/all/GCF/000/015/585/GCF_000015585.1_ASM1558v1
Halotalea alkalilenta	IHB B 13600	No	SAMN04817514	PRJNA318327	GCA_001648175.1	Complete	4.38743	64.3	chromosome:NZ_CP015243.1/CP015243.1		1	3819	2016-05-19T00:00:00Z	ftp://ftp.ncbi.nlm.nih.gov/genomes/all/GCA/001/648/175/GCA_001648175.1_ASM164817v1	ftp://ftp.ncbi.nlm.nih.gov/genomes/all/GCF/001/648/175/GCF_001648175.1_ASM164817v1
Halothiobacillus neapolitanus	c2	No	SAMN02598477	PRJNA31049	GCA_000024765.1	Complete	2.58289	54.7	chromosome:NC_013422.1/CP001801.1		1	2326	2009-10-21T00:00:00Z	ftp://ftp.ncbi.nlm.nih.gov/genomes/all/GCA/000/024/765/GCA_000024765.1_ASM2476v1	ftp://ftp.ncbi.nlm.nih.gov/genomes/all/GCF/000/024/765/GCF_000024765.1_ASM2476v1
Histophilus somni	2336	No	SAMN02598524	PRJNA388	GCA_000019405.1	Complete	2.26386	37.4	chromosome:NC_010519.1/CP000947.1		1	1984	2008-02-26T00:00:00Z	ftp://ftp.ncbi.nlm.nih.gov/genomes/all/GCA/000/019/405/GCA_000019405.1_ASM1940v1	ftp://ftp.ncbi.nlm.nih.gov/genomes/all/GCF/000/019/405/GCF_000019405.1_ASM1940v1
Hydrocarboniphaga daqingensis	CGMCC 1.7049	Yes	SAMN04488068	PRJEB18234	GCA_900129825.1	Scaffold	3.80068	65.3		FQWZ01	13	3238	2016-12-02T00:00:00Z	ftp://ftp.ncbi.nlm.nih.gov/genomes/all/GCA/900/129/825/GCA_900129825.1_IMG-taxon_2619618894_annotated_assembly	ftp://ftp.ncbi.nlm.nih.gov/genomes/all/GCF/900/129/825/GCF_900129825.1_IMG-taxon_2619618894_annotated_assembly
Hydrocarboniphaga effusa	AP103	Yes	SAMN02469573	PRJNA158311	GCA_000271305.1	Contig	5.19393	65.2		AKGD01	4	4447	2012-06-17T00:00:00Z	ftp://ftp.ncbi.nlm.nih.gov/genomes/all/GCA/000/271/305/GCA_000271305.1_ASM27130v1	ftp://ftp.ncbi.nlm.nih.gov/genomes/all/GCF/000/271/305/GCF_000271305.1_ASM27130v1
Hydrogenovibrio crunogenus	XCL-2	No	SAMN02598288	PRJNA13018	GCA_000012605.1	Complete	2.42773	43.1	chromosome:NC_007520.2/CP000109.2		1	2244	2005-10-31T00:00:00Z	ftp://ftp.ncbi.nlm.nih.gov/genomes/all/GCA/000/012/605/GCA_000012605.1_ASM1260v1	ftp://ftp.ncbi.nlm.nih.gov/genomes/all/GCF/000/012/605/GCF_000012605.1_ASM1260v1
Hydrogenovibrio halophilus	DSM 15072	Yes	SAMN02256398	PRJNA165231	GCA_000384235.1	Scaffold	2.35669	54.9		ARAR01	1	2152	2013-04-22T00:00:00Z	ftp://ftp.ncbi.nlm.nih.gov/genomes/all/GCA/000/384/235/GCA_000384235.1_ASM38423v1	ftp://ftp.ncbi.nlm.nih.gov/genomes/all/GCF/000/384/235/GCF_000384235.1_ASM38423v1
Hydrogenovibrio kuenenii	DSM 12350	Yes	SAMN02584989	PRJNA214437	GCA_000526715.1	Contig	2.45246	41.5		JAGP01	2	2209	2014-01-14T00:00:00Z	ftp://ftp.ncbi.nlm.nih.gov/genomes/all/GCA/000/526/715/GCA_000526715.1_ASM52671v1	ftp://ftp.ncbi.nlm.nih.gov/genomes/all/GCF/000/526/715/GCF_000526715.1_ASM52671v1
Hydrogenovibrio marinus	DSM 11271	Yes	SAMN02746014	PRJNA217204	GCA_000711315.1	Contig	2.6093	43.9		JOML01	3	2429	2014-06-24T00:00:00Z	ftp://ftp.ncbi.nlm.nih.gov/genomes/all/GCA/000/711/315/GCA_000711315.1_ASM71131v1	ftp://ftp.ncbi.nlm.nih.gov/genomes/all/GCF/000/711/315/GCF_000711315.1_ASM71131v1
Idiomarina atlantica	MCCC 1A10513	Yes	SAMN02910054	PRJNA253896	GCA_000753735.1	Contig	2.70311	50.2		JPIN01	49	2499	2014-09-09T00:00:00Z	ftp://ftp.ncbi.nlm.nih.gov/genomes/all/GCA/000/753/735/GCA_000753735.1_ASM75373v1	ftp://ftp.ncbi.nlm.nih.gov/genomes/all/GCF/000/753/735/GCF_000753735.1_ASM75373v1
Idiomarina baltica	OS145	Yes	SAMN02436083	PRJNA13408	GCA_000152885.1	Scaffold	2.77027	47.3		AAMX01	15	2480	2006-01-24T00:00:00Z	ftp://ftp.ncbi.nlm.nih.gov/genomes/all/GCA/000/152/885/GCA_000152885.1_ASM15288v1	ftp://ftp.ncbi.nlm.nih.gov/genomes/all/GCF/000/152/885/GCF_000152885.1_ASM15288v1
Idiomarina indica	CGMCC 1.10824	Yes	SAMN02927930	PRJEB16293	GCA_900104245.1	Scaffold	2.20636	49.3		FMXN01	31	2036	2016-10-20T00:00:00Z	ftp://ftp.ncbi.nlm.nih.gov/genomes/all/GCA/900/104/245/GCA_900104245.1_IMG-taxon_2596583643_annotated_assembly	ftp://ftp.ncbi.nlm.nih.gov/genomes/all/GCF/900/104/245/GCF_900104245.1_IMG-taxon_2596583643_annotated_assembly
Idiomarina loihiensis	L2-TR	Yes	SAMN02604184	PRJNA10790	GCA_000008465.1	Complete	2.83932	47	chromosome:NC_006512.1/AE017340.1		1	2640	2004-12-02T00:00:00Z	ftp://ftp.ncbi.nlm.nih.gov/genomes/all/GCA/000/008/465/GCA_000008465.1_ASM846v1	ftp://ftp.ncbi.nlm.nih.gov/genomes/all/GCF/000/008/465/GCF_000008465.1_ASM846v1
Idiomarina piscisalsi	10PY1A	No	SAMN07267296	PRJNA391387	GCA_002211765.1	Complete	2.5875	47.4	chromosome:NZ_CP022133.1/CP022133.1		1	2346	2017-06-30T00:00:00Z	ftp://ftp.ncbi.nlm.nih.gov/genomes/all/GCA/002/211/765/GCA_002211765.1_ASM221176v1	ftp://ftp.ncbi.nlm.nih.gov/genomes/all/GCF/002/211/765/GCF_002211765.1_ASM221176v1
Idiomarina planktonica	CGMCC 1.12458	Yes	SAMN06297229	PRJEB20266	GCA_900177775.1	Scaffold	2.57494	49		FXWH01	5	2369	2017-05-13T00:00:00Z	ftp://ftp.ncbi.nlm.nih.gov/genomes/all/GCA/900/177/775/GCA_900177775.1_IMG-taxon_2718218509_annotated_assembly	ftp://ftp.ncbi.nlm.nih.gov/genomes/all/GCF/900/177/775/GCF_900177775.1_IMG-taxon_2718218509_annotated_assembly
Idiomarina salinarum	ISL-52	Yes	SAMN02897942	PRJNA253871	GCA_000753715.1	Contig	2.48028	53		JPER01	17	2300	2014-09-09T00:00:00Z	ftp://ftp.ncbi.nlm.nih.gov/genomes/all/GCA/000/753/715/GCA_000753715.1_ASM75371v1	ftp://ftp.ncbi.nlm.nih.gov/genomes/all/GCF/000/753/715/GCF_000753715.1_ASM75371v1
Idiomarina sediminum	DSM 21906	Yes	SAMN02440836	PRJNA185627	GCA_000423165.1	Scaffold	2.62447	50.4		AUHL01	10	2394	2013-07-10T00:00:00Z	ftp://ftp.ncbi.nlm.nih.gov/genomes/all/GCA/000/423/165/GCA_000423165.1_ASM42316v1	ftp://ftp.ncbi.nlm.nih.gov/genomes/all/GCF/000/423/165/GCF_000423165.1_ASM42316v1
Idiomarina woesei	DSM 27808	Yes	SAMN03840628	PRJNA288988	GCA_001418345.1	Scaffold	2.43775	47.8		LIPW01	16	2269	2015-10-28T00:00:00Z	ftp://ftp.ncbi.nlm.nih.gov/genomes/all/GCA/001/418/345/GCA_001418345.1_ASM141834v1	ftp://ftp.ncbi.nlm.nih.gov/genomes/all/GCF/001/418/345/GCF_001418345.1_ASM141834v1
Idiomarina xiamenensis	10-D-4	Yes	SAMN02471167	PRJNA170402	GCA_000299895.1	Contig	2.89928	49.5		AMRG01	77	2580	2012-09-27T00:00:00Z	ftp://ftp.ncbi.nlm.nih.gov/genomes/all/GCA/000/299/895/GCA_000299895.1_ASM29989v1	ftp://ftp.ncbi.nlm.nih.gov/genomes/all/GCF/000/299/895/GCF_000299895.1_ASM29989v1
Ignatzschineria larvae	DSM 13226	Yes	SAMN02597183	PRJNA163035	GCA_000510805.1	Scaffold	2.4598	40.5		AZOD01	52	1958	2013-12-17T00:00:00Z	ftp://ftp.ncbi.nlm.nih.gov/genomes/all/GCA/000/510/805/GCA_000510805.1_ASM51080v1	ftp://ftp.ncbi.nlm.nih.gov/genomes/all/GCF/000/510/805/GCF_000510805.1_ASM51080v1
Imhoffiella purpurea	AK35	Yes	SAMN02951921	PRJNA178953	GCA_000585215.1	Contig	4.76666	64.8		AONC01	151	4003	2014-03-04T00:00:00Z	ftp://ftp.ncbi.nlm.nih.gov/genomes/all/GCA/000/585/215/GCA_000585215.1_Thiorhodococcus_sp.	ftp://ftp.ncbi.nlm.nih.gov/genomes/all/GCF/000/585/215/GCF_000585215.1_Thiorhodococcus_sp.
Immundisolibacter cernigliae	TR3.2	Yes	SAMN04528780	PRJNA314077	GCA_001697225.1	Complete	3.24354	67.8	chromosome:NZ_CP014671.1/CP014671.1		1	3007	2016-08-02T00:00:00Z	ftp://ftp.ncbi.nlm.nih.gov/genomes/all/GCA/001/697/225/GCA_001697225.1_ASM169722v1	ftp://ftp.ncbi.nlm.nih.gov/genomes/all/GCF/001/697/225/GCF_001697225.1_ASM169722v1
Izhakiella capsodis	N6PO6	Yes	SAMN05216516	PRJEB17126	GCA_900115045.1	Scaffold	3.50827	50.1		FOVC01	30	3009	2016-10-31T00:00:00Z	ftp://ftp.ncbi.nlm.nih.gov/genomes/all/GCA/900/115/045/GCA_900115045.1_IMG-taxon_2651870110_annotated_assembly	ftp://ftp.ncbi.nlm.nih.gov/genomes/all/GCF/900/115/045/GCF_900115045.1_IMG-taxon_2651870110_annotated_assembly
Kangiella geojedonensis	YCS-5	Yes	SAMN03323776	PRJNA274215	GCA_000981765.1	Complete	2.49524	43.8	chromosome:NZ_CP010975.1/CP010975.1		1	2247	2015-04-29T00:00:00Z	ftp://ftp.ncbi.nlm.nih.gov/genomes/all/GCA/000/981/765/GCA_000981765.1_ASM98176v1	ftp://ftp.ncbi.nlm.nih.gov/genomes/all/GCF/000/981/765/GCF_000981765.1_ASM98176v1
Kangiella koreensis	DSM 16069	Yes	SAMN00002604	PRJNA29443	GCA_000024085.1	Complete	2.85207	43.7	chromosome:NC_013166.1/CP001707.1		1	2585	2009-08-28T00:00:00Z	ftp://ftp.ncbi.nlm.nih.gov/genomes/all/GCA/000/024/085/GCA_000024085.1_ASM2408v1	ftp://ftp.ncbi.nlm.nih.gov/genomes/all/GCF/000/024/085/GCF_000024085.1_ASM2408v1
Kangiella sediminilitoris	KCTC 23892	Yes	SAMN03997282	PRJNA293128	GCA_001708405.1	Complete	2.49614	43.4	chromosome:NZ_CP012418.1/CP012418.1		1	2305	2016-08-23T00:00:00Z	ftp://ftp.ncbi.nlm.nih.gov/genomes/all/GCA/001/708/405/GCA_001708405.1_ASM170840v1	ftp://ftp.ncbi.nlm.nih.gov/genomes/all/GCF/001/708/405/GCF_001708405.1_ASM170840v1
Klebsiella oxytoca	CAV1374	No	SAMN03733738	PRJNA246471	GCA_001022195.1	Complete	7.22729	55.2606	chromosome:NZ_CP011636.1/CP011636.1; plasmid pCAV1374-14:NZ_CP011627.1/CP011627.1; plasmid pCAV1374-150:NZ_CP011633.1/CP011633.1; plasmid pCAV1374-16:NZ_CP011628.1/CP011628.1; plasmid pCAV1374-1919:NZ_CP011625.1/CP011625.1; plasmid pCAV1374-228:NZ_CP011634.1/CP011634.1; plasmid pCAV1374-34:NZ_CP011629.1/CP011629.1; plasmid pCAV1374-49:NZ_CP011630.1/CP011630.1; plasmid pCAV1374-54:NZ_CP011631.1/CP…		12	6745	2015-06-09T00:00:00Z	ftp://ftp.ncbi.nlm.nih.gov/genomes/all/GCA/001/022/195/GCA_001022195.1_ASM102219v1	ftp://ftp.ncbi.nlm.nih.gov/genomes/all/GCF/001/022/195/GCF_001022195.1_ASM102219v1
Kluyvera ascorbata	ATCC 33433	Yes	SAMN02743264	PRJNA65517	GCA_000735365.1	Contig	4.93235	54.3		JMPL01	253	4451	2014-07-28T00:00:00Z	ftp://ftp.ncbi.nlm.nih.gov/genomes/all/GCA/000/735/365/GCA_000735365.1_GKAS_DRAFTv1	ftp://ftp.ncbi.nlm.nih.gov/genomes/all/GCF/000/735/365/GCF_000735365.1_GKAS_DRAFTv1
Kluyvera cryocrescens	NBRC 102467	Yes	SAMD00046725	PRJDB285	GCA_001571285.1	Contig	5.04466	53.9		BCTM01	101	4631	2016-02-18T00:00:00Z	ftp://ftp.ncbi.nlm.nih.gov/genomes/all/GCA/001/571/285/GCA_001571285.1_ASM157128v1	ftp://ftp.ncbi.nlm.nih.gov/genomes/all/GCF/001/571/285/GCF_001571285.1_ASM157128v1
Kosakonia cowanii	888-76	Yes	SAMN06219867	PRJNA361054	GCA_001975225.1	Complete	4.85732	56.2326	chromosome:NZ_CP019445.1/CP019445.1; plasmid p888-76-1:NZ_CP019446.1/CP019446.1; plasmid p888-76-2:NZ_CP019447.1/CP019447.1		3	4332	2017-01-30T00:00:00Z	ftp://ftp.ncbi.nlm.nih.gov/genomes/all/GCA/001/975/225/GCA_001975225.1_ASM197522v1	ftp://ftp.ncbi.nlm.nih.gov/genomes/all/GCF/001/975/225/GCF_001975225.1_ASM197522v1
Kosakonia sacchari	SP1	Yes	SAMN02472168	PRJNA175988	GCA_000300455.4	Complete	4.90203	53.7	chromosome:NZ_CP007215.2/CP007215.3		1	4528	2014-02-20T00:00:00Z	ftp://ftp.ncbi.nlm.nih.gov/genomes/all/GCA/000/300/455/GCA_000300455.4_ASM30045v4	ftp://ftp.ncbi.nlm.nih.gov/genomes/all/GCF/000/300/455/GCF_000300455.3_ASM30045v4
Kushneria aurantia	DSM 21353	Yes	SAMN02440978	PRJNA187099	GCA_000382245.1	Scaffold	3.75069	62.7		ARNK01	63	3364	2013-04-23T00:00:00Z	ftp://ftp.ncbi.nlm.nih.gov/genomes/all/GCA/000/382/245/GCA_000382245.1_ASM38224v1	ftp://ftp.ncbi.nlm.nih.gov/genomes/all/GCF/000/382/245/GCF_000382245.1_ASM38224v1
Kushneria avicenniae	DSM 23439	Yes	SAMN05421848	PRJEB17203	GCA_900112585.1	Contig	3.60533	60.3		FOLY01	16	3213	2016-10-31T00:00:00Z	ftp://ftp.ncbi.nlm.nih.gov/genomes/all/GCA/900/112/585/GCA_900112585.1_IMG-taxon_2684623008_annotated_assembly	ftp://ftp.ncbi.nlm.nih.gov/genomes/all/GCF/900/112/585/GCF_900112585.1_IMG-taxon_2684623008_annotated_assembly
Kushneria marisflavi	SW32	Yes	SAMN06765534	PRJNA383457	GCA_002157205.1	Complete	3.66718	59	chromosome:NZ_CP021358.1/CP021358.1		1	3206	2017-05-24T00:00:00Z	ftp://ftp.ncbi.nlm.nih.gov/genomes/all/GCA/002/157/205/GCA_002157205.1_ASM215720v1	ftp://ftp.ncbi.nlm.nih.gov/genomes/all/GCF/002/157/205/GCF_002157205.1_ASM215720v1
Lacimicrobium alkaliphilum	YelD216	No	SAMN04324273	PRJNA305323	GCA_001466725.1	Complete	4.37883	50.6	chromosome:NZ_CP013650.1/CP013650.1		1	3785	2015-12-15T00:00:00Z	ftp://ftp.ncbi.nlm.nih.gov/genomes/all/GCA/001/466/725/GCA_001466725.1_ASM146672v1	ftp://ftp.ncbi.nlm.nih.gov/genomes/all/GCF/001/466/725/GCF_001466725.1_ASM146672v1
Lamprocystis purpurea	DSM 4197	Yes	SAMN02256451	PRJNA165285	GCA_000379525.1	Scaffold	6.90874	64.3		ARBC01	213	5713	2013-04-22T00:00:00Z	ftp://ftp.ncbi.nlm.nih.gov/genomes/all/GCA/000/379/525/GCA_000379525.1_ASM37952v1	ftp://ftp.ncbi.nlm.nih.gov/genomes/all/GCF/000/379/525/GCF_000379525.1_ASM37952v1
Legionella adelaidensis	1762-AUS-E	Yes	SAMN03842654	PRJNA285910	GCA_001467055.1	Scaffold	2.36766	38.9		LNKA01	21	2161	2015-12-15T00:00:00Z	ftp://ftp.ncbi.nlm.nih.gov/genomes/all/GCA/001/467/055/GCA_001467055.1_ASM146705v1	ftp://ftp.ncbi.nlm.nih.gov/genomes/all/GCF/001/467/055/GCF_001467055.1_ASM146705v1
Legionella anisa	FDAARGOS_200	No	SAMN04875537	PRJNA231221	GCA_002082905.2	Contig	4.56442	38.3		NBTX02	4	3877	2017-04-10T00:00:00Z	ftp://ftp.ncbi.nlm.nih.gov/genomes/all/GCA/002/082/905/GCA_002082905.2_ASM208290v2	ftp://ftp.ncbi.nlm.nih.gov/genomes/all/GCF/002/082/905/GCF_002082905.2_ASM208290v2
Legionella birminghamensis	1407-AL-14	Yes	SAMN04274765	PRJNA285910	GCA_001467505.1	Scaffold	3.73766	43.5		LNXT01	54	3110	2015-12-15T00:00:00Z	ftp://ftp.ncbi.nlm.nih.gov/genomes/all/GCA/001/467/505/GCA_001467505.1_ASM146750v1	ftp://ftp.ncbi.nlm.nih.gov/genomes/all/GCF/001/467/505/GCF_001467505.1_ASM146750v1
Legionella brunensis	ATCC 43878	Yes	SAMN04274767	PRJNA285910	GCA_001467025.1	Scaffold	3.75074	38.7		LNXV01	37	3181	2015-12-15T00:00:00Z	ftp://ftp.ncbi.nlm.nih.gov/genomes/all/GCA/001/467/025/GCA_001467025.1_ASM146702v1	ftp://ftp.ncbi.nlm.nih.gov/genomes/all/GCF/001/467/025/GCF_001467025.1_ASM146702v1
Legionella cherrii	ORW	Yes	SAMN04274768	PRJNA285910	GCA_001467035.1	Scaffold	3.98213	38.9		LNXW01	14	3283	2015-12-15T00:00:00Z	ftp://ftp.ncbi.nlm.nih.gov/genomes/all/GCA/001/467/035/GCA_001467035.1_ASM146703v1	ftp://ftp.ncbi.nlm.nih.gov/genomes/all/GCF/001/467/035/GCF_001467035.1_ASM146703v1
Legionella clemsonensis	CDC-D5610	Yes	SAMN05254214	PRJNA326348	GCA_002240035.1	Complete	3.2721	39.4	chromosome:NZ_CP016397.1/CP016397.1		1	2785	2017-08-02T00:00:00Z	ftp://ftp.ncbi.nlm.nih.gov/genomes/all/GCA/002/240/035/GCA_002240035.1_ASM224003v1	ftp://ftp.ncbi.nlm.nih.gov/genomes/all/GCF/002/240/035/GCF_002240035.1_ASM224003v1
Legionella drozanskii	ATCC 700990	Yes	SAMN04274770	PRJNA285910	GCA_001467585.1	Scaffold	3.55811	39.3		LNXY01	34	3067	2015-12-15T00:00:00Z	ftp://ftp.ncbi.nlm.nih.gov/genomes/all/GCA/001/467/585/GCA_001467585.1_ASM146758v1	ftp://ftp.ncbi.nlm.nih.gov/genomes/all/GCF/001/467/585/GCF_001467585.1_ASM146758v1
Legionella fairfieldensis	ATCC 49588	Yes	SAMN02743993	PRJNA223037	GCA_000621525.1	Scaffold	2.65659	39.7		JHYC01	57	2403	2014-04-08T00:00:00Z	ftp://ftp.ncbi.nlm.nih.gov/genomes/all/GCA/000/621/525/GCA_000621525.1_ASM62152v1	ftp://ftp.ncbi.nlm.nih.gov/genomes/all/GCF/000/621/525/GCF_000621525.1_ASM62152v1
Legionella fallonii	LLAP-10	Yes	SAMEA2785663	PRJEB7322	GCA_000953135.1	Complete	4.43489	38.3339	chromosome I:NZ_LN614827.1/LN614827.1; plasmid II:NZ_LN614828.1/LN614828.1; plasmid III:NZ_LN614829.1/LN614829.1		3	3622	2014-10-21T00:00:00Z	ftp://ftp.ncbi.nlm.nih.gov/genomes/all/GCA/000/953/135/GCA_000953135.1_LFA	ftp://ftp.ncbi.nlm.nih.gov/genomes/all/GCF/000/953/135/GCF_000953135.1_LFA
Legionella feeleii	WO-44C	Yes	SAMN04274773	PRJNA285910	GCA_001467625.1	Scaffold	3.55465	41		LNYB01	90	3162	2015-12-15T00:00:00Z	ftp://ftp.ncbi.nlm.nih.gov/genomes/all/GCA/001/467/625/GCA_001467625.1_ASM146762v1	ftp://ftp.ncbi.nlm.nih.gov/genomes/all/GCF/001/467/625/GCF_001467625.1_ASM146762v1
Legionella geestiana	ATCC 49504	Yes	SAMN04274774	PRJNA285910	GCA_001467645.1	Scaffold	2.54565	51.1		LNYC01	80	2221	2015-12-15T00:00:00Z	ftp://ftp.ncbi.nlm.nih.gov/genomes/all/GCA/001/467/645/GCA_001467645.1_ASM146764v1	ftp://ftp.ncbi.nlm.nih.gov/genomes/all/GCF/001/467/645/GCF_001467645.1_ASM146764v1
Legionella gratiana	Lyon 8420412	Yes	SAMN04274776	PRJNA285910	GCA_001467695.1	Scaffold	3.9262	36.8		LNYE01	31	3296	2015-12-15T00:00:00Z	ftp://ftp.ncbi.nlm.nih.gov/genomes/all/GCA/001/467/695/GCA_001467695.1_ASM146769v1	ftp://ftp.ncbi.nlm.nih.gov/genomes/all/GCF/001/467/695/GCF_001467695.1_ASM146769v1
Legionella hackeliae	ATCC 35250	Yes	SAMEA2785664	PRJEB7321	GCA_000953655.1	Complete	3.57086	38.9454	chromosome I:NZ_LN681225.1/LN681225.1; plasmid II:NZ_LN681226.1/LN681226.1		2	3065	2014-12-09T00:00:00Z	ftp://ftp.ncbi.nlm.nih.gov/genomes/all/GCA/000/953/655/GCA_000953655.1_LHA	ftp://ftp.ncbi.nlm.nih.gov/genomes/all/GCF/000/953/655/GCF_000953655.1_LHA
Legionella israelensis	Bercovier 4	Yes	SAMN04274778	PRJNA285910	GCA_001467785.1	Scaffold	3.06115	39.8		LNYH01	151	2703	2015-12-15T00:00:00Z	ftp://ftp.ncbi.nlm.nih.gov/genomes/all/GCA/001/467/785/GCA_001467785.1_ASM146778v1	ftp://ftp.ncbi.nlm.nih.gov/genomes/all/GCF/001/467/785/GCF_001467785.1_ASM146778v1
Legionella jordanis	BL-540	Yes	SAMN04274780	PRJNA285910	GCA_001467765.1	Scaffold	3.0865	41.7		LNYJ01	11	2713	2015-12-15T00:00:00Z	ftp://ftp.ncbi.nlm.nih.gov/genomes/all/GCA/001/467/765/GCA_001467765.1_ASM146776v1	ftp://ftp.ncbi.nlm.nih.gov/genomes/all/GCF/001/467/765/GCF_001467765.1_ASM146776v1
Legionella lansingensis	ATCC 49751	Yes	SAMN02744032	PRJNA234422	GCA_000622185.1	Scaffold	2.9131	40.6		JHWF01	59	2572	2014-04-08T00:00:00Z	ftp://ftp.ncbi.nlm.nih.gov/genomes/all/GCA/000/622/185/GCA_000622185.1_ASM62218v1	ftp://ftp.ncbi.nlm.nih.gov/genomes/all/GCF/000/622/185/GCF_000622185.1_ASM62218v1
Legionella londiniensis	ATCC 49505	Yes	SAMN04274782	PRJNA285910	GCA_001467825.1	Scaffold	2.40134	43.3		LNYK01	34	2123	2015-12-15T00:00:00Z	ftp://ftp.ncbi.nlm.nih.gov/genomes/all/GCA/001/467/825/GCA_001467825.1_ASM146782v1	ftp://ftp.ncbi.nlm.nih.gov/genomes/all/GCF/001/467/825/GCF_001467825.1_ASM146782v1
Legionella longbeachae	NSW150	Yes	SAMEA2272007	PRJEA39579	GCA_000091785.1	Complete	4.14916	37.119	chromosome:NC_013861.1/FN650140.1; plasmid pLLO:NC_014544.1/FN650141.1		2	3430	2010-02-13T00:00:00Z	ftp://ftp.ncbi.nlm.nih.gov/genomes/all/GCA/000/091/785/GCA_000091785.1_ASM9178v1	ftp://ftp.ncbi.nlm.nih.gov/genomes/all/GCF/000/091/785/GCF_000091785.1_ASM9178v1
Legionella maceachernii	ATCC 35300	Yes	SAMN02745128	PRJEB19564	GCA_900167045.1	Scaffold	3.61112	40.5		FUXJ01	37	3087	2017-03-04T00:00:00Z	ftp://ftp.ncbi.nlm.nih.gov/genomes/all/GCA/900/167/045/GCA_900167045.1_IMG-taxon_2585428143_annotated_assembly	ftp://ftp.ncbi.nlm.nih.gov/genomes/all/GCF/900/167/045/GCF_900167045.1_IMG-taxon_2585428143_annotated_assembly
Legionella massiliensis	LegA	Yes	SAMEA2747211	PRJEB6598	GCA_000756815.1	Contig	4.38701	41.2		CCVW01	8	3574	2014-09-06T00:00:00Z	ftp://ftp.ncbi.nlm.nih.gov/genomes/all/GCA/000/756/815/GCA_000756815.1_PRJEB6598_assembly_1	ftp://ftp.ncbi.nlm.nih.gov/genomes/all/GCF/000/756/815/GCF_000756815.1_PRJEB6598_assembly_1
Legionella moravica	DSM 19234	Yes	SAMN02441510	PRJNA185635	GCA_000423305.1	Scaffold	3.76421	40		AUHS01	51	3097	2013-07-10T00:00:00Z	ftp://ftp.ncbi.nlm.nih.gov/genomes/all/GCA/000/423/305/GCA_000423305.1_ASM42330v1	ftp://ftp.ncbi.nlm.nih.gov/genomes/all/GCF/000/423/305/GCF_000423305.1_ASM42330v1
Legionella nautarum	ATCC 49506	Yes	SAMN04274786	PRJNA285910	GCA_001467895.1	Scaffold	3.64943	39.7		LNYO01	27	3090	2015-12-15T00:00:00Z	ftp://ftp.ncbi.nlm.nih.gov/genomes/all/GCA/001/467/895/GCA_001467895.1_ASM146789v1	ftp://ftp.ncbi.nlm.nih.gov/genomes/all/GCF/001/467/895/GCF_001467895.1_ASM146789v1
Legionella norrlandica	LEGN	Yes	SAMN02746164	PRJNA246269	GCA_000770585.1	Contig	3.07085	37.5		JNCF01	157	2342	2014-10-31T00:00:00Z	ftp://ftp.ncbi.nlm.nih.gov/genomes/all/GCA/000/770/585/GCA_000770585.1_ASM77058v1	ftp://ftp.ncbi.nlm.nih.gov/genomes/all/GCF/000/770/585/GCF_000770585.1_ASM77058v1
Legionella oakridgensis	ATCC 33761	Yes	SAMN02641506	PRJNA183980	GCA_000512355.1	Complete	2.77321	40.8801	chromosome:NZ_CP004006.1/CP004006.1; plasmid unnamed:NZ_CP004007.1/CP004007.1		2	2365	2013-12-31T00:00:00Z	ftp://ftp.ncbi.nlm.nih.gov/genomes/all/GCA/000/512/355/GCA_000512355.1_ASM51235v1	ftp://ftp.ncbi.nlm.nih.gov/genomes/all/GCF/000/512/355/GCF_000512355.1_ASM51235v1
Legionella quinlivanii	1442-AUS-E	Yes	SAMN04274790	PRJNA285910	GCA_001467975.1	Scaffold	3.54625	43		LNYS01	27	2947	2015-12-15T00:00:00Z	ftp://ftp.ncbi.nlm.nih.gov/genomes/all/GCA/001/467/975/GCA_001467975.1_ASM146797v1	ftp://ftp.ncbi.nlm.nih.gov/genomes/all/GCF/001/467/975/GCF_001467975.1_ASM146797v1
Legionella rubrilucens	WA-270A-C2	Yes	SAMN04274791	PRJNA285910	GCA_001468125.1	Scaffold	3.12967	47.7		LNYT01	22	2808	2015-12-15T00:00:00Z	ftp://ftp.ncbi.nlm.nih.gov/genomes/all/GCA/001/468/125/GCA_001468125.1_ASM146812v1	ftp://ftp.ncbi.nlm.nih.gov/genomes/all/GCF/001/468/125/GCF_001468125.1_ASM146812v1
Legionella saoudiensis	LH-SWC	Yes	SAMEA3647790	PRJEB11688	GCA_001465875.1	Scaffold	3.84629	39.4		CZVG01	10	3203	2015-11-10T00:00:00Z	ftp://ftp.ncbi.nlm.nih.gov/genomes/all/GCA/001/465/875/GCA_001465875.1_Legionella_saoudiensis	ftp://ftp.ncbi.nlm.nih.gov/genomes/all/GCF/001/465/875/GCF_001465875.1_Legionella_saoudiensis
Legionella shakespearei	DSM 23087	Yes	SAMN02440432	PRJNA169766	GCA_000373765.1	Scaffold	3.51268	41.7		AREN01	57	2947	2013-04-19T00:00:00Z	ftp://ftp.ncbi.nlm.nih.gov/genomes/all/GCA/000/373/765/GCA_000373765.1_ASM37376v1	ftp://ftp.ncbi.nlm.nih.gov/genomes/all/GCF/000/373/765/GCF_000373765.1_ASM37376v1
Legionella spiritensis	Mt.St.Helens-9	Yes	SAMN04274795	PRJNA285910	GCA_001468165.1	Scaffold	3.31353	45.4		LNYX01	35	2905	2015-12-15T00:00:00Z	ftp://ftp.ncbi.nlm.nih.gov/genomes/all/GCA/001/468/165/GCA_001468165.1_ASM146816v1	ftp://ftp.ncbi.nlm.nih.gov/genomes/all/GCF/001/468/165/GCF_001468165.1_ASM146816v1
Legionella steelei	IMVS 3376	Yes	SAMN04274796	PRJNA285910	GCA_001468005.1	Scaffold	4.22717	38.8		LNYY01	21	3593	2015-12-15T00:00:00Z	ftp://ftp.ncbi.nlm.nih.gov/genomes/all/GCA/001/468/005/GCA_001468005.1_ASM146800v1	ftp://ftp.ncbi.nlm.nih.gov/genomes/all/GCF/001/468/005/GCF_001468005.1_ASM146800v1
Legionella tucsonensis	ATCC 49180	Yes	SAMN04274798	PRJNA285910	GCA_001468035.1	Scaffold	3.35649	37.4		LNZA01	12	2872	2015-12-15T00:00:00Z	ftp://ftp.ncbi.nlm.nih.gov/genomes/all/GCA/001/468/035/GCA_001468035.1_ASM146803v1	ftp://ftp.ncbi.nlm.nih.gov/genomes/all/GCF/001/468/035/GCF_001468035.1_ASM146803v1
Legionella tunisiensis	LegM	Yes	SAMEA2271965	PRJEB109	GCA_000308315.1	Contig	3.37475	39.9		CALJ01	340	2616	2012-07-31T00:00:00Z	ftp://ftp.ncbi.nlm.nih.gov/genomes/all/GCA/000/308/315/GCA_000308315.1_ASM30831v1	ftp://ftp.ncbi.nlm.nih.gov/genomes/all/GCF/000/308/315/GCF_000308315.1_ASM30831v1
Legionella wadsworthii	ATCC 33877	Yes	SAMN02744130	PRJNA234416	GCA_000701265.1	Scaffold	3.58023	38		JNIA01	16	3082	2014-06-11T00:00:00Z	ftp://ftp.ncbi.nlm.nih.gov/genomes/all/GCA/000/701/265/GCA_000701265.1_ASM70126v1	ftp://ftp.ncbi.nlm.nih.gov/genomes/all/GCF/000/701/265/GCF_000701265.1_ASM70126v1
Legionella waltersii	ATCC 51914	Yes	SAMN04274799	PRJNA285910	GCA_001468085.1	Scaffold	3.65067	39.1		LNZB01	60	3211	2015-12-15T00:00:00Z	ftp://ftp.ncbi.nlm.nih.gov/genomes/all/GCA/001/468/085/GCA_001468085.1_ASM146808v1	ftp://ftp.ncbi.nlm.nih.gov/genomes/all/GCF/001/468/085/GCF_001468085.1_ASM146808v1
Legionella worsleiensis	ATCC 49508	Yes	SAMN04274800	PRJNA285910	GCA_001467535.1	Scaffold	3.06772	40.3		LNZC01	31	2573	2015-12-15T00:00:00Z	ftp://ftp.ncbi.nlm.nih.gov/genomes/all/GCA/001/467/535/GCA_001467535.1_ASM146753v1	ftp://ftp.ncbi.nlm.nih.gov/genomes/all/GCF/001/467/535/GCF_001467535.1_ASM146753v1
Leminorella grimontii	DSM 5078	Yes	SAMN02440792	PRJNA185636	GCA_000439085.1	Scaffold	4.21999	53.9		AUUA01	37	3723	2013-07-19T00:00:00Z	ftp://ftp.ncbi.nlm.nih.gov/genomes/all/GCA/000/439/085/GCA_000439085.1_ASM43908v1	ftp://ftp.ncbi.nlm.nih.gov/genomes/all/GCF/000/439/085/GCF_000439085.1_ASM43908v1
Leucothrix mucor	DSM 2157	Yes	SAMN02440559	PRJNA81139	GCA_000419525.1	Contig	5.18567	47.8		ATTE01	2	4590	2013-07-09T00:00:00Z	ftp://ftp.ncbi.nlm.nih.gov/genomes/all/GCA/000/419/525/GCA_000419525.1_ASM41952v1	ftp://ftp.ncbi.nlm.nih.gov/genomes/all/GCF/000/419/525/GCF_000419525.1_ASM41952v1
Lonsdalea quercina	ATCC 29281	Yes	SAMN02712570	PRJNA242885	GCA_000688655.1	Contig	3.85007	55.1		JIBO01	37	3235	2014-05-09T00:00:00Z	ftp://ftp.ncbi.nlm.nih.gov/genomes/all/GCA/000/688/655/GCA_000688655.1_LonsB104	ftp://ftp.ncbi.nlm.nih.gov/genomes/all/GCF/000/688/655/GCF_000688655.1_LonsB104
Luteibacter rhizovicinus	DSM 16549	Yes	SAMN02894430	PRJNA232370	GCA_001010405.1	Contig	4.52301	64.5		JPLB01	269	4005	2015-05-19T00:00:00Z	ftp://ftp.ncbi.nlm.nih.gov/genomes/all/GCA/001/010/405/GCA_001010405.1_ASM101040v1	ftp://ftp.ncbi.nlm.nih.gov/genomes/all/GCF/001/010/405/GCF_001010405.1_ASM101040v1
Luteibacter yeojuensis	SU11	Yes	SAMN03389089	PRJNA277278	GCA_000964085.1	Contig	4.5489	67.1		JZRB01	144	4011	2015-03-27T00:00:00Z	ftp://ftp.ncbi.nlm.nih.gov/genomes/all/GCA/000/964/085/GCA_000964085.1_ASM96408v1	ftp://ftp.ncbi.nlm.nih.gov/genomes/all/GCF/000/964/085/GCF_000964085.1_ASM96408v1
Luteimonas abyssi	XH031	Yes	SAMN03253145	PRJNA269334	GCA_001482195.1	Scaffold	3.98819	69.2		JUKH01	6	3332	2015-12-23T00:00:00Z	ftp://ftp.ncbi.nlm.nih.gov/genomes/all/GCA/001/482/195/GCA_001482195.1_ASM148219v1	ftp://ftp.ncbi.nlm.nih.gov/genomes/all/GCF/001/482/195/GCF_001482195.1_ASM148219v1
Luteimonas huabeiensis	HB2	Yes	SAMN02952968	PRJNA232942	GCA_000559025.1	Contig	4.29592	71.6		JAAN01	86	3735	2014-02-05T00:00:00Z	ftp://ftp.ncbi.nlm.nih.gov/genomes/all/GCA/000/559/025/GCA_000559025.1_Luteimonas_huabeiensis_HB-2_Genome	ftp://ftp.ncbi.nlm.nih.gov/genomes/all/GCF/000/559/025/GCF_000559025.1_Luteimonas_huabeiensis_HB-2_Genome
Luteimonas mephitis	DSM 12574	Yes	SAMN02440816	PRJNA188863	GCA_000422305.1	Scaffold	3.41601	68.5		AULN01	18	2967	2013-07-10T00:00:00Z	ftp://ftp.ncbi.nlm.nih.gov/genomes/all/GCA/000/422/305/GCA_000422305.1_ASM42230v1	ftp://ftp.ncbi.nlm.nih.gov/genomes/all/GCF/000/422/305/GCF_000422305.1_ASM42230v1
Lysobacter antibioticus	ATCC 29479	Yes	SAMN04158598	PRJNA298404	GCA_001442535.1	Complete	5.76518	66.8	chromosome:NZ_CP013141.1/CP013141.1		1	4649	2015-11-12T00:00:00Z	ftp://ftp.ncbi.nlm.nih.gov/genomes/all/GCA/001/442/535/GCA_001442535.1_ASM144253v1	ftp://ftp.ncbi.nlm.nih.gov/genomes/all/GCF/001/442/535/GCF_001442535.1_ASM144253v1
Lysobacter arseniciresistens	ZS79	Yes	SAMN03098276	PRJNA214588	GCA_000768335.1	Contig	3.08511	69.6		AVPT01	98	2722	2014-10-24T00:00:00Z	ftp://ftp.ncbi.nlm.nih.gov/genomes/all/GCA/000/768/335/GCA_000768335.1_ASM76833v1	ftp://ftp.ncbi.nlm.nih.gov/genomes/all/GCF/000/768/335/GCF_000768335.1_ASM76833v1
Lysobacter capsici	55	No	SAMN03275728	PRJNA271656	GCA_001442785.1	Complete	6.39189	66.6	chromosome:NZ_CP011130.1/CP011130.1		1	5159	2015-11-12T00:00:00Z	ftp://ftp.ncbi.nlm.nih.gov/genomes/all/GCA/001/442/785/GCA_001442785.1_ASM144278v1	ftp://ftp.ncbi.nlm.nih.gov/genomes/all/GCF/001/442/785/GCF_001442785.1_ASM144278v1
Lysobacter concretionis	Ko07	Yes	SAMN03098275	PRJNA214580	GCA_000768345.1	Contig	3.03212	67.2		AVPS01	26	2575	2014-10-24T00:00:00Z	ftp://ftp.ncbi.nlm.nih.gov/genomes/all/GCA/000/768/345/GCA_000768345.1_ASM76834v1	ftp://ftp.ncbi.nlm.nih.gov/genomes/all/GCF/000/768/345/GCF_000768345.1_ASM76834v1
Lysobacter daejeonensis	GH1-9	Yes	SAMN03098277	PRJNA214589	GCA_000768355.1	Contig	3.27506	67.3		AVPU01	90	2914	2014-10-24T00:00:00Z	ftp://ftp.ncbi.nlm.nih.gov/genomes/all/GCA/000/768/355/GCA_000768355.1_ASM76835v1	ftp://ftp.ncbi.nlm.nih.gov/genomes/all/GCF/000/768/355/GCF_000768355.1_ASM76835v1
Lysobacter defluvii	DSM 18482	Yes	SAMN02440838	PRJNA185637	GCA_000423325.1	Scaffold	2.72212	70.3		AUHT01	12	2482	2013-07-10T00:00:00Z	ftp://ftp.ncbi.nlm.nih.gov/genomes/all/GCA/000/423/325/GCA_000423325.1_ASM42332v1	ftp://ftp.ncbi.nlm.nih.gov/genomes/all/GCF/000/423/325/GCF_000423325.1_ASM42332v1
Lysobacter dokdonensis	DS-58	Yes	SAMN03024168	PRJNA260566	GCA_000770795.1	Contig	3.27441	67.2		JRKJ01	25	3073	2014-11-04T00:00:00Z	ftp://ftp.ncbi.nlm.nih.gov/genomes/all/GCA/000/770/795/GCA_000770795.1_ASM77079v1	ftp://ftp.ncbi.nlm.nih.gov/genomes/all/GCF/000/770/795/GCF_000770795.1_ASM77079v1
Lysobacter enzymogenes	C3	Yes	SAMN04158597	PRJNA298404	GCA_001442515.1	Chromosome	6.15738	69.9	chromosome:NZ_CP013140.1/CP013140.1		1	4800	2015-11-12T00:00:00Z	ftp://ftp.ncbi.nlm.nih.gov/genomes/all/GCA/001/442/515/GCA_001442515.1_ASM144251v1	ftp://ftp.ncbi.nlm.nih.gov/genomes/all/GCF/001/442/515/GCF_001442515.1_ASM144251v1
Lysobacter spongiicola	DSM 21749	Yes	SAMN02745674	PRJEB19566	GCA_900167055.1	Contig	3.09967	67.6		FUXP01	31	2819	2017-03-04T00:00:00Z	ftp://ftp.ncbi.nlm.nih.gov/genomes/all/GCA/900/167/055/GCA_900167055.1_IMG-taxon_2568526003_annotated_assembly	ftp://ftp.ncbi.nlm.nih.gov/genomes/all/GCF/900/167/055/GCF_900167055.1_IMG-taxon_2568526003_annotated_assembly
Lysobacter tolerans	UM1	Yes	SAMN05421546	PRJEB18884	GCA_900155935.1	Contig	2.54112	61.6		FTLW01	20	2359	2017-01-14T00:00:00Z	ftp://ftp.ncbi.nlm.nih.gov/genomes/all/GCA/900/155/935/GCA_900155935.1_IMG-taxon_2681812867_annotated_assembly	ftp://ftp.ncbi.nlm.nih.gov/genomes/all/GCF/900/155/935/GCF_900155935.1_IMG-taxon_2681812867_annotated_assembly
Mangrovibacter phragmitis	MP23	Yes	SAMN05177220	PRJNA323358	GCA_001655675.1	Contig	4.94747	49.9		LYRP01	50	4428	2016-06-03T00:00:00Z	ftp://ftp.ncbi.nlm.nih.gov/genomes/all/GCA/001/655/675/GCA_001655675.1_ASM165567v1	ftp://ftp.ncbi.nlm.nih.gov/genomes/all/GCF/001/655/675/GCF_001655675.1_ASM165567v1
Mangrovitalea sediminis	M11-4	Yes	SAMN07614990	PRJNA402051	GCA_002514725.1	Contig	4.39037	58.2		NTLB01	14	3887	2017-10-06T00:00:00Z	ftp://ftp.ncbi.nlm.nih.gov/genomes/all/GCA/002/514/725/GCA_002514725.1_ASM251472v1	ftp://ftp.ncbi.nlm.nih.gov/genomes/all/GCF/002/514/725/GCF_002514725.1_ASM251472v1
Mannheimia haemolytica	M42548	No	SAMN02603277	PRJNA196475	GCA_000376645.1	Complete	2.73187	41	chromosome:NC_021082.1/CP005383.1		1	2613	2013-04-22T00:00:00Z	ftp://ftp.ncbi.nlm.nih.gov/genomes/all/GCA/000/376/645/GCA_000376645.1_ASM37664v1	ftp://ftp.ncbi.nlm.nih.gov/genomes/all/GCF/000/376/645/GCF_000376645.1_ASM37664v1
Mannheimia succiniciproducens	MBEL55E	No	SAMN02603473	PRJNA13068	GCA_000007745.1	Complete	2.31408	42.5	chromosome:NC_006300.1/AE016827.1		1	2051	2004-09-17T00:00:00Z	ftp://ftp.ncbi.nlm.nih.gov/genomes/all/GCA/000/007/745/GCA_000007745.1_ASM774v1	ftp://ftp.ncbi.nlm.nih.gov/genomes/all/GCF/000/007/745/GCF_000007745.1_ASM774v1
Marichromatium purpuratum	984	Yes	SAMN02256540	PRJNA62513	GCA_000224005.3	Complete	3.77911	67.9	chromosome:NZ_CP007031.1/CP007031.1		1	3215	2014-01-03T00:00:00Z	ftp://ftp.ncbi.nlm.nih.gov/genomes/all/GCA/000/224/005/GCA_000224005.3_ASM22400v3	ftp://ftp.ncbi.nlm.nih.gov/genomes/all/GCF/000/224/005/GCF_000224005.2_ASM22400v3
Marinagarivorans algicola	Z1	Yes	SAMN03840766	PRJNA289034	GCA_001292705.1	Contig	4.05783	45.1		LGAK01	113	3161	2015-09-16T00:00:00Z	ftp://ftp.ncbi.nlm.nih.gov/genomes/all/GCA/001/292/705/GCA_001292705.1_ASM129270v1	ftp://ftp.ncbi.nlm.nih.gov/genomes/all/GCF/001/292/705/GCF_001292705.1_ASM129270v1
Marinimicrobium agarilyticum	DSM 16975	Yes	SAMN02441511	PRJNA185639	GCA_000423345.1	Scaffold	4.50229	57.9		AUHU01	29	3688	2013-07-10T00:00:00Z	ftp://ftp.ncbi.nlm.nih.gov/genomes/all/GCA/000/423/345/GCA_000423345.1_ASM42334v1	ftp://ftp.ncbi.nlm.nih.gov/genomes/all/GCF/000/423/345/GCF_000423345.1_ASM42334v1
Marinobacter antarcticus	CGMCC 1.10835	Yes	SAMN05216369	PRJEB18348	GCA_900142385.1	Contig	3.74079	54.9		FRAQ01	11	3352	2016-12-02T00:00:00Z	ftp://ftp.ncbi.nlm.nih.gov/genomes/all/GCA/900/142/385/GCA_900142385.1_IMG-taxon_2667527391_annotated_assembly	ftp://ftp.ncbi.nlm.nih.gov/genomes/all/GCF/900/142/385/GCF_900142385.1_IMG-taxon_2667527391_annotated_assembly
Marinobacter daepoensis	DSM 16072	Yes	SAMN02440900	PRJNA195792	GCA_000421165.1	Scaffold	3.83006	56.8		ATWI01	16	3446	2013-07-09T00:00:00Z	ftp://ftp.ncbi.nlm.nih.gov/genomes/all/GCA/000/421/165/GCA_000421165.1_ASM42116v1	ftp://ftp.ncbi.nlm.nih.gov/genomes/all/GCF/000/421/165/GCF_000421165.1_ASM42116v1
Marinobacter daqiaonensis	CGMCC 1.9167	Yes	SAMN05216203	PRJEB17160	GCA_900115285.1	Scaffold	3.93379	60.2		FOYW01	8	3467	2016-11-01T00:00:00Z	ftp://ftp.ncbi.nlm.nih.gov/genomes/all/GCA/900/115/285/GCA_900115285.1_IMG-taxon_2667527383_annotated_assembly	ftp://ftp.ncbi.nlm.nih.gov/genomes/all/GCF/900/115/285/GCF_900115285.1_IMG-taxon_2667527383_annotated_assembly
Marinobacter excellens	HL-55	Yes	SAMN03351827	PRJNA195885	GCA_000934705.1	Contig	3.99898	56.3		JYNR01	1	3530	2015-02-26T00:00:00Z	ftp://ftp.ncbi.nlm.nih.gov/genomes/all/GCA/000/934/705/GCA_000934705.1_ASM93470v1	ftp://ftp.ncbi.nlm.nih.gov/genomes/all/GCF/000/934/705/GCF_000934705.1_ASM93470v1
Marinobacter hydrocarbonoclasticus	ATCC 49840	Yes	SAMEA2272383	PRJEA91119	GCA_000284615.1	Complete	3.98948	57.4	chromosome:NC_017067.1/FO203363.1		1	3599	2012-03-27T00:00:00Z	ftp://ftp.ncbi.nlm.nih.gov/genomes/all/GCA/000/284/615/GCA_000284615.1_ASM28461v1	ftp://ftp.ncbi.nlm.nih.gov/genomes/all/GCF/000/284/615/GCF_000284615.1_ASM28461v1
Marinobacter lipolyticus	SM19	Yes	SAMN02471937	PRJNA196694	GCA_000397065.2	Scaffold	4.02001	56.8		ASAD01	25	3570	2013-05-15T00:00:00Z	ftp://ftp.ncbi.nlm.nih.gov/genomes/all/GCA/000/397/065/GCA_000397065.2_MarLipol1.0	ftp://ftp.ncbi.nlm.nih.gov/genomes/all/GCF/000/397/065/GCF_000397065.2_MarLipol1.0
Marinobacter lutaoensis	T5054	Yes	SAMN06134660	PRJNA357186	GCA_001981305.1	Contig	3.82731	63.2		MSCW01	25	3412	2017-02-01T00:00:00Z	ftp://ftp.ncbi.nlm.nih.gov/genomes/all/GCA/001/981/305/GCA_001981305.1_ASM198130v1	ftp://ftp.ncbi.nlm.nih.gov/genomes/all/GCF/001/981/305/GCF_001981305.1_ASM198130v1
Marinobacter mobilis	CGMCC 1.7059	Yes	SAMN04487960	PRJEB16583	GCA_900106945.1	Scaffold	3.97161	58.4		FNNE01	26	3532	2016-10-22T00:00:00Z	ftp://ftp.ncbi.nlm.nih.gov/genomes/all/GCA/900/106/945/GCA_900106945.1_IMG-taxon_2617270765_annotated_assembly	ftp://ftp.ncbi.nlm.nih.gov/genomes/all/GCF/900/106/945/GCF_900106945.1_IMG-taxon_2617270765_annotated_assembly
Marinobacter nanhaiticus	D15-8W	Yes	SAMN02469788	PRJNA193181	GCA_000364845.1	Scaffold	5.35891	58.5		APLQ01	8	4709	2013-04-15T00:00:00Z	ftp://ftp.ncbi.nlm.nih.gov/genomes/all/GCA/000/364/845/GCA_000364845.1_D15-8W.seq.sqn_for_a_Marinobacter_nanhaiticus_assembly_version_1.0	ftp://ftp.ncbi.nlm.nih.gov/genomes/all/GCF/000/364/845/GCF_000364845.1_D15-8W.seq.sqn_for_a_Marinobacter_nanhaiticus_assembly_version_1.0
Marinobacter nitratireducens	AK21	Yes	SAMN02854799	PRJNA178951	GCA_000708045.1	Contig	3.89003	56.7		ANIE01	22	3457	2014-06-13T00:00:00Z	ftp://ftp.ncbi.nlm.nih.gov/genomes/all/GCA/000/708/045/GCA_000708045.1_Marinobacter_sp._AK21	ftp://ftp.ncbi.nlm.nih.gov/genomes/all/GCF/000/708/045/GCF_000708045.1_Marinobacter_sp._AK21
Marinobacter persicus	IBRC-M 10445	Yes	SAMN05216429	PRJEB17403	GCA_900114155.1	Scaffold	3.15878	58.4		FOSC01	24	2847	2016-10-31T00:00:00Z	ftp://ftp.ncbi.nlm.nih.gov/genomes/all/GCA/900/114/155/GCA_900114155.1_IMG-taxon_2651870104_annotated_assembly	ftp://ftp.ncbi.nlm.nih.gov/genomes/all/GCF/900/114/155/GCF_900114155.1_IMG-taxon_2651870104_annotated_assembly
Marinobacter psychrophilus	20041	Yes	SAMN03701403	PRJNA284323	GCA_001043175.1	Complete	3.9986	53.8	chromosome:NZ_CP011494.1/CP011494.1		1	3503	2015-06-30T00:00:00Z	ftp://ftp.ncbi.nlm.nih.gov/genomes/all/GCA/001/043/175/GCA_001043175.1_ASM104317v1	ftp://ftp.ncbi.nlm.nih.gov/genomes/all/GCF/001/043/175/GCF_001043175.1_ASM104317v1
Marinobacter salarius	R9SW1	Yes	SAMN02401947	PRJNA227392	GCA_000831005.1	Complete	4.61653	57.1	chromosome:NZ_CP007152.1/CP007152.1		1	2984	2014-02-05T00:00:00Z	ftp://ftp.ncbi.nlm.nih.gov/genomes/all/GCA/000/831/005/GCA_000831005.1_ASM83100v1	ftp://ftp.ncbi.nlm.nih.gov/genomes/all/GCF/000/831/005/GCF_000831005.1_ASM83100v1
Marinobacter salinus	Hb8	Yes	SAMN05920294	PRJNA349097	GCA_001854125.1	Complete	4.12101	55.9	chromosome:NZ_CP017715.1/CP017715.1		1	3708	2016-10-26T00:00:00Z	ftp://ftp.ncbi.nlm.nih.gov/genomes/all/GCA/001/854/125/GCA_001854125.1_ASM185412v1	ftp://ftp.ncbi.nlm.nih.gov/genomes/all/GCF/001/854/125/GCF_001854125.1_ASM185412v1
Marinobacter santoriniensis	NKSG1	Yes	SAMN02471869	PRJNA188242	GCA_000347775.1	Contig	4.03347	58.3		APAT01	41	3638	2013-03-21T00:00:00Z	ftp://ftp.ncbi.nlm.nih.gov/genomes/all/GCA/000/347/775/GCA_000347775.1_ASM34777v1	ftp://ftp.ncbi.nlm.nih.gov/genomes/all/GCF/000/347/775/GCF_000347775.1_ASM34777v1
Marinobacter segnicrescens	CGMCC 1.6489	Yes	SAMN04487962	PRJEB17056	GCA_900111555.1	Scaffold	4.21889	59.2		FOHZ01	85	3786	2016-10-29T00:00:00Z	ftp://ftp.ncbi.nlm.nih.gov/genomes/all/GCA/900/111/555/GCA_900111555.1_IMG-taxon_2617270929_annotated_assembly	ftp://ftp.ncbi.nlm.nih.gov/genomes/all/GCF/900/111/555/GCF_900111555.1_IMG-taxon_2617270929_annotated_assembly
Marinobacter subterrani	JG233	Yes	SAMN03731189	PRJNA284629	GCA_001045555.1	Contig	4.45361	58.9		LFBU01	2	4050	2015-07-02T00:00:00Z	ftp://ftp.ncbi.nlm.nih.gov/genomes/all/GCA/001/045/555/GCA_001045555.1_ASM104555v1	ftp://ftp.ncbi.nlm.nih.gov/genomes/all/GCF/001/045/555/GCF_001045555.1_ASM104555v1
Marinobacter zhejiangensis	CGMCC 1.7061	Yes	SAMN04487963	PRJEB17480	GCA_900114775.1	Scaffold	4.02926	57.7		FOUE01	12	3605	2016-10-31T00:00:00Z	ftp://ftp.ncbi.nlm.nih.gov/genomes/all/GCA/900/114/775/GCA_900114775.1_IMG-taxon_2617270916_annotated_assembly	ftp://ftp.ncbi.nlm.nih.gov/genomes/all/GCF/900/114/775/GCF_900114775.1_IMG-taxon_2617270916_annotated_assembly
Marinobacterium georgiense	DSM 11526	Yes	SAMN02745729	PRJEB16649	GCA_900107855.1	Scaffold	3.92526	54.9		FNRJ01	51	3594	2016-10-22T00:00:00Z	ftp://ftp.ncbi.nlm.nih.gov/genomes/all/GCA/900/107/855/GCA_900107855.1_IMG-taxon_2634166328_annotated_assembly	ftp://ftp.ncbi.nlm.nih.gov/genomes/all/GCF/900/107/855/GCF_900107855.1_IMG-taxon_2634166328_annotated_assembly
Marinobacterium jannaschii	DSM 6295	Yes	SAMN02952989	PRJNA221025	GCA_000620085.1	Scaffold	5.17783	55.2		JHVJ01	39	4546	2014-04-08T00:00:00Z	ftp://ftp.ncbi.nlm.nih.gov/genomes/all/GCA/000/620/085/GCA_000620085.1_ASM62008v1	ftp://ftp.ncbi.nlm.nih.gov/genomes/all/GCF/000/620/085/GCF_000620085.1_ASM62008v1
Marinobacterium litorale	DSM 23545	Yes	SAMN02440877	PRJNA185362	GCA_000428985.1	Scaffold	4.3804	56.4		AUAZ01	64	4075	2013-07-15T00:00:00Z	ftp://ftp.ncbi.nlm.nih.gov/genomes/all/GCA/000/428/985/GCA_000428985.1_ASM42898v1	ftp://ftp.ncbi.nlm.nih.gov/genomes/all/GCF/000/428/985/GCF_000428985.1_ASM42898v1
Marinobacterium profundum	PAMC 27536	Yes	SAMD00045271	PRJDB4474	GCA_001528745.1	Contig	5.63774	57.2		BCNS01	226	4791	2016-01-15T00:00:00Z	ftp://ftp.ncbi.nlm.nih.gov/genomes/all/GCA/001/528/745/GCA_001528745.1_ASM152874v1	ftp://ftp.ncbi.nlm.nih.gov/genomes/all/GCF/001/528/745/GCF_001528745.1_ASM152874v1
Marinobacterium rhizophilum	DSM 18822	Yes	SAMN02440466	PRJNA181367	GCA_000378045.1	Scaffold	5.36457	58.5		ARJM01	58	4567	2013-04-22T00:00:00Z	ftp://ftp.ncbi.nlm.nih.gov/genomes/all/GCA/000/378/045/GCA_000378045.1_ASM37804v1	ftp://ftp.ncbi.nlm.nih.gov/genomes/all/GCF/000/378/045/GCF_000378045.1_ASM37804v1
Marinobacterium stanieri	DSM 7027	Yes	SAMN05421647	PRJEB18844	GCA_900155945.1	Scaffold	4.68033	55.6		FTMN01	24	4240	2017-01-14T00:00:00Z	ftp://ftp.ncbi.nlm.nih.gov/genomes/all/GCA/900/155/945/GCA_900155945.1_IMG-taxon_2681813548_annotated_assembly	ftp://ftp.ncbi.nlm.nih.gov/genomes/all/GCF/900/155/945/GCF_900155945.1_IMG-taxon_2681813548_annotated_assembly
Marinomonas aquimarina	CECT 5080	Yes	SAMEA4019367	PRJEB14208	GCA_900089755.1	Contig	3.65963	48.9		FLOC01	47	3291	2016-06-24T00:00:00Z	ftp://ftp.ncbi.nlm.nih.gov/genomes/all/GCA/900/089/755/GCA_900089755.1_MaquimarinaCECT5080_SPAdes_Prokka	ftp://ftp.ncbi.nlm.nih.gov/genomes/all/GCF/900/089/755/GCF_900089755.1_MaquimarinaCECT5080_SPAdes_Prokka
Marinomonas atlantica	Cmf 18.22	Yes	SAMN04506809	PRJNA312797	GCA_001639725.1	Contig	3.86105	44.6		LTAW01	69	3588	2016-04-29T00:00:00Z	ftp://ftp.ncbi.nlm.nih.gov/genomes/all/GCA/001/639/725/GCA_001639725.1_ASM163972v1	ftp://ftp.ncbi.nlm.nih.gov/genomes/all/GCF/001/639/725/GCF_001639725.1_ASM163972v1
Marinomonas fungiae	JCM 18476	Yes	SAMN03840741	PRJNA289015	GCA_001418205.1	Scaffold	4.18925	46.2		LIQF01	36	3776	2015-10-28T00:00:00Z	ftp://ftp.ncbi.nlm.nih.gov/genomes/all/GCA/001/418/205/GCA_001418205.1_ASM141820v1	ftp://ftp.ncbi.nlm.nih.gov/genomes/all/GCF/001/418/205/GCF_001418205.1_ASM141820v1
Marinomonas polaris	DSM 16579	Yes	SAMN02745753	PRJEB18153	GCA_900129155.1	Scaffold	5.03854	42.5		FQVF01	52	4511	2016-12-02T00:00:00Z	ftp://ftp.ncbi.nlm.nih.gov/genomes/all/GCA/900/129/155/GCA_900129155.1_IMG-taxon_2582581270_annotated_assembly	ftp://ftp.ncbi.nlm.nih.gov/genomes/all/GCF/900/129/155/GCF_900129155.1_IMG-taxon_2582581270_annotated_assembly
Marinomonas posidonica	IVIA-Po-181	Yes	SAMN00713622	PRJNA52545	GCA_000214215.1	Complete	3.89994	44.3	chromosome:NC_015559.1/CP002771.1		1	3468	2011-05-20T00:00:00Z	ftp://ftp.ncbi.nlm.nih.gov/genomes/all/GCA/000/214/215/GCA_000214215.1_ASM21421v1	ftp://ftp.ncbi.nlm.nih.gov/genomes/all/GCF/000/214/215/GCF_000214215.1_ASM21421v1
Marinomonas profundimaris	D104	Yes	SAMN02471158	PRJNA170395	GCA_000508165.1	Contig	3.83337	44.8		AYOZ01	62	3512	2013-12-16T00:00:00Z	ftp://ftp.ncbi.nlm.nih.gov/genomes/all/GCA/000/508/165/GCA_000508165.1_SOAPdenovo_for_version_v2.01_of_the_Marinomonas_sp._D104_genome	ftp://ftp.ncbi.nlm.nih.gov/genomes/all/GCF/000/508/165/GCF_000508165.1_SOAPdenovo_for_version_v2.01_of_the_Marinomonas_sp._D104_genome
Marinomonas spartinae	CECT 8886	Yes	SAMEA4029002	PRJEB14223	GCA_900089775.1	Contig	4.71822	44.1		FLOB01	41	4185	2016-07-01T00:00:00Z	ftp://ftp.ncbi.nlm.nih.gov/genomes/all/GCA/900/089/775/GCA_900089775.1_MspartinaeCECT8886_SPAdes_Prokka	ftp://ftp.ncbi.nlm.nih.gov/genomes/all/GCF/900/089/775/GCF_900089775.1_MspartinaeCECT8886_SPAdes_Prokka
Marinomonas ushuaiensis	DSM 15871	Yes	SAMN02597439	PRJNA235145	GCA_000521805.1	Contig	3.3421	41.1		JAMB01	39	3030	2014-01-22T00:00:00Z	ftp://ftp.ncbi.nlm.nih.gov/genomes/all/GCA/000/521/805/GCA_000521805.1_SOAPdenovo_v1.05	ftp://ftp.ncbi.nlm.nih.gov/genomes/all/GCF/000/521/805/GCF_000521805.1_SOAPdenovo_v1.05
Marinospirillum alkaliphilum	DSM 21637	Yes	SAMN02745752	PRJEB17965	GCA_900119735.1	Scaffold	3.13755	54.6		FPJW01	22	2852	2016-11-17T00:00:00Z	ftp://ftp.ncbi.nlm.nih.gov/genomes/all/GCA/900/119/735/GCA_900119735.1_IMG-taxon_2599185147_annotated_assembly	ftp://ftp.ncbi.nlm.nih.gov/genomes/all/GCF/900/119/735/GCF_900119735.1_IMG-taxon_2599185147_annotated_assembly
Marinospirillum celere	DSM 18438	Yes	SAMN05660443	PRJEB17167	GCA_900112235.1	Scaffold	3.08356	50.4		FOLH01	12	2822	2016-10-31T00:00:00Z	ftp://ftp.ncbi.nlm.nih.gov/genomes/all/GCA/900/112/235/GCA_900112235.1_IMG-taxon_2600254929_annotated_assembly	ftp://ftp.ncbi.nlm.nih.gov/genomes/all/GCF/900/112/235/GCF_900112235.1_IMG-taxon_2600254929_annotated_assembly
Marinospirillum insulare	DSM 21763	Yes	SAMN02743374	PRJNA235033	GCA_000686905.1	Scaffold	2.92043	43.1		JMLW01	70	2754	2014-05-08T00:00:00Z	ftp://ftp.ncbi.nlm.nih.gov/genomes/all/GCA/000/686/905/GCA_000686905.1_ASM68690v1	ftp://ftp.ncbi.nlm.nih.gov/genomes/all/GCF/000/686/905/GCF_000686905.1_ASM68690v1
Marinospirillum minutulum	DSM 6287	Yes	SAMN02440684	PRJNA188864	GCA_000422325.1	Scaffold	2.83607	43.1		AULO01	14	2571	2013-07-10T00:00:00Z	ftp://ftp.ncbi.nlm.nih.gov/genomes/all/GCA/000/422/325/GCA_000422325.1_ASM42232v1	ftp://ftp.ncbi.nlm.nih.gov/genomes/all/GCF/000/422/325/GCF_000422325.1_ASM42232v1
Marisediminitalea aggregata	CGMCC 1.8995	Yes	SAMN05216361	PRJEB18208	GCA_900129565.1	Scaffold	4.91064	48.5		FQWD01	19	4250	2016-12-02T00:00:00Z	ftp://ftp.ncbi.nlm.nih.gov/genomes/all/GCA/900/129/565/GCA_900129565.1_IMG-taxon_2675903007_annotated_assembly	ftp://ftp.ncbi.nlm.nih.gov/genomes/all/GCF/900/129/565/GCF_900129565.1_IMG-taxon_2675903007_annotated_assembly
Methylobacter luteus	IMV-B-3098	Yes	SAMN02441220	PRJNA82927	GCA_000427625.1	Scaffold	5.02914	51.1		ATYJ01	4	4317	2013-07-15T00:00:00Z	ftp://ftp.ncbi.nlm.nih.gov/genomes/all/GCA/000/427/625/GCA_000427625.1_ASM42762v1	ftp://ftp.ncbi.nlm.nih.gov/genomes/all/GCF/000/427/625/GCF_000427625.1_ASM42762v1
Methylobacter marinus	A45	Yes	SAMN02261244	PRJNA157067	GCA_000383855.1	Scaffold	4.98879	52.7		ARVS01	2	4380	2013-04-25T00:00:00Z	ftp://ftp.ncbi.nlm.nih.gov/genomes/all/GCA/000/383/855/GCA_000383855.1_ASM38385v1	ftp://ftp.ncbi.nlm.nih.gov/genomes/all/GCF/000/383/855/GCF_000383855.1_ASM38385v1
Methylobacter tundripaludum	SV96	Yes	SAMN00102804	PRJNA48297	GCA_000190755.3	Scaffold	4.84833	49.5		AEGW02	3	4080	2010-09-27T00:00:00Z	ftp://ftp.ncbi.nlm.nih.gov/genomes/all/GCA/000/190/755/GCA_000190755.3_ASM19075v3	ftp://ftp.ncbi.nlm.nih.gov/genomes/all/GCF/000/190/755/GCF_000190755.2_ASM19075v3
Methylocaldum szegediense	O-12	Yes	SAMN00120042	PRJNA63053	GCA_000427385.1	Scaffold	5.02229	57.1		ATXX01	2	4358	2013-07-15T00:00:00Z	ftp://ftp.ncbi.nlm.nih.gov/genomes/all/GCA/000/427/385/GCA_000427385.1_ASM42738v1	ftp://ftp.ncbi.nlm.nih.gov/genomes/all/GCF/000/427/385/GCF_000427385.1_ASM42738v1
Methylococcus capsulatus	Bath	No	SAMN02603968	PRJNA21	GCA_000008325.1	Complete	3.30456	63.6	chromosome:NC_002977.6/AE017282.2		1	2950	2001-06-25T00:00:00Z	ftp://ftp.ncbi.nlm.nih.gov/genomes/all/GCA/000/008/325/GCA_000008325.1_ASM832v1	ftp://ftp.ncbi.nlm.nih.gov/genomes/all/GCF/000/008/325/GCF_000008325.1_ASM832v1
Methyloglobulus morosus	KoM1	Yes	SAMN02469828	PRJNA223505	GCA_000496735.2	Contig	4.13694	47.3		AYLO01	183	3581	2013-11-13T00:00:00Z	ftp://ftp.ncbi.nlm.nih.gov/genomes/all/GCA/000/496/735/GCA_000496735.2_MKO1	ftp://ftp.ncbi.nlm.nih.gov/genomes/all/GCF/000/496/735/GCF_000496735.2_MKO1
Methylohalobius crimeensis	10Ki	Yes	SAMN02441580	PRJNA186467	GCA_000421465.1	Contig	3.50961	58.3		ATXB01	5	3278	2013-07-09T00:00:00Z	ftp://ftp.ncbi.nlm.nih.gov/genomes/all/GCA/000/421/465/GCA_000421465.1_ASM42146v1	ftp://ftp.ncbi.nlm.nih.gov/genomes/all/GCF/000/421/465/GCF_000421465.1_ASM42146v1
Methylomarinum vadi	IT-4	Yes	SAMN02745036	PRJNA246204	GCA_000733935.1	Contig	4.33516	51.3		JPON01	1	3829	2014-07-24T00:00:00Z	ftp://ftp.ncbi.nlm.nih.gov/genomes/all/GCA/000/733/935/GCA_000733935.1_ASM73393v1	ftp://ftp.ncbi.nlm.nih.gov/genomes/all/GCF/000/733/935/GCF_000733935.1_ASM73393v1
Methylomicrobium agile	ATCC 35068	Yes	SAMN02745538	PRJNA239499	GCA_000733855.1	Contig	4.52607	56.2		JPOJ01	4	3784	2014-07-24T00:00:00Z	ftp://ftp.ncbi.nlm.nih.gov/genomes/all/GCA/000/733/855/GCA_000733855.1_ASM73385v1	ftp://ftp.ncbi.nlm.nih.gov/genomes/all/GCF/000/733/855/GCF_000733855.1_ASM73385v1
Methylomicrobium alcaliphilum	20Z	Yes	SAMEA3283107	PRJEA73721	GCA_000968535.1	Complete	4.79671	48.7	chromosome:NC_016112.1/FO082060.1; plasmid MEALZ_p:NC_016108.1/FO082061.1		2	4022	2011-10-14T00:00:00Z	ftp://ftp.ncbi.nlm.nih.gov/genomes/all/GCA/000/968/535/GCA_000968535.1_ASM96853v1	ftp://ftp.ncbi.nlm.nih.gov/genomes/all/GCF/000/968/535/GCF_000968535.2_ASM96853v1
Methylomicrobium buryatense	5G	Yes	SAMN02261325	PRJNA89087	GCA_000341735.1	Scaffold	5.06728	48.7		AOTL01	2	4254	2013-02-21T00:00:00Z	ftp://ftp.ncbi.nlm.nih.gov/genomes/all/GCA/000/341/735/GCA_000341735.1_ASM34173v1	ftp://ftp.ncbi.nlm.nih.gov/genomes/all/GCF/000/341/735/GCF_000341735.1_ASM34173v1
Methylomonas denitrificans	FJG1	Yes	SAMN02997349	PRJNA258394	GCA_000785705.2	Complete	5.1721	51.7	chromosome:NZ_CP014476.1/CP014476.1		1	4515	2016-02-22T00:00:00Z	ftp://ftp.ncbi.nlm.nih.gov/genomes/all/GCA/000/785/705/GCA_000785705.2_ASM78570v2	ftp://ftp.ncbi.nlm.nih.gov/genomes/all/GCF/000/785/705/GCF_000785705.2_ASM78570v2
Methylomonas koyamae	R-45383	Yes	SAMN04555167	PRJNA315277	GCA_001644025.1	Contig	5.41432	55.8		LUUK01	235	4630	2016-05-16T00:00:00Z	ftp://ftp.ncbi.nlm.nih.gov/genomes/all/GCA/001/644/025/GCA_001644025.1_ASM164402v1	ftp://ftp.ncbi.nlm.nih.gov/genomes/all/GCF/001/644/025/GCF_001644025.1_ASM164402v1
Methylomonas koyamae	JCM 16701	Yes	SAMD00000536	PRJDB819	GCA_001312005.1	Contig	4.95415	56.1		BBCK01	382	3256	2015-10-01T00:00:00Z	ftp://ftp.ncbi.nlm.nih.gov/genomes/all/GCA/001/312/005/GCA_001312005.1_ASM131200v1	ftp://ftp.ncbi.nlm.nih.gov/genomes/all/GCF/001/312/005/GCF_001312005.1_ASM131200v1
Methylomonas lenta	R-45370	Yes	SAMN04555164	PRJNA315274	GCA_001644015.1	Contig	4.70386	46.6		LUUI01	171	4198	2016-05-16T00:00:00Z	ftp://ftp.ncbi.nlm.nih.gov/genomes/all/GCA/001/644/015/GCA_001644015.1_ASM164401v1	ftp://ftp.ncbi.nlm.nih.gov/genomes/all/GCF/001/644/015/GCF_001644015.1_ASM164401v1
Methylomonas methanica	MC09	No	SAMN00713628	PRJNA53917	GCA_000214665.1	Complete	5.05168	51.3	chromosome:NC_015572.1/CP002738.1		1	4403	2011-05-24T00:00:00Z	ftp://ftp.ncbi.nlm.nih.gov/genomes/all/GCA/000/214/665/GCA_000214665.1_ASM21466v1	ftp://ftp.ncbi.nlm.nih.gov/genomes/all/GCF/000/214/665/GCF_000214665.1_ASM21466v1
Methylophaga aminisulfidivorans	MP	Yes	SAMN02469574	PRJNA66315	GCA_000214595.2	Contig	3.26196	43.4		AFIG01	3	3039	2011-05-23T00:00:00Z	ftp://ftp.ncbi.nlm.nih.gov/genomes/all/GCA/000/214/595/GCA_000214595.2_ASM21459v1	ftp://ftp.ncbi.nlm.nih.gov/genomes/all/GCF/000/214/595/GCF_000214595.1_ASM21459v1
Methylophaga frappieri	JAM7	Yes	SAMN02603343	PRJNA84459	GCA_000260965.1	Complete	2.74529	47.9185	chromosome:NC_017856.1/CP003380.1; plasmid unnamed:NC_017858.1/CP003381.1		2	2553	2012-05-03T00:00:00Z	ftp://ftp.ncbi.nlm.nih.gov/genomes/all/GCA/000/260/965/GCA_000260965.1_ASM26096v1	ftp://ftp.ncbi.nlm.nih.gov/genomes/all/GCF/000/260/965/GCF_000260965.1_ASM26096v1
Methylophaga lonarensis	MPL	Yes	SAMN02470674	PRJNA186923	GCA_000349205.1	Contig	2.63762	49.7		APHR01	116	2423	2013-03-26T00:00:00Z	ftp://ftp.ncbi.nlm.nih.gov/genomes/all/GCA/000/349/205/GCA_000349205.1_MPLversion1	ftp://ftp.ncbi.nlm.nih.gov/genomes/all/GCF/000/349/205/GCF_000349205.1_MPLversion1
Methylophaga muralis	Bur 1	Yes	SAMN05178898	PRJNA319928	GCA_001720165.1	Contig	2.84692	44.7		MCRI01	130	2611	2016-09-06T00:00:00Z	ftp://ftp.ncbi.nlm.nih.gov/genomes/all/GCA/001/720/165/GCA_001720165.1_MmBur1_1.0	ftp://ftp.ncbi.nlm.nih.gov/genomes/all/GCF/001/720/165/GCF_001720165.1_MmBur1_1.0
Methylophaga nitratireducenticrescens	JAM1	Yes	SAMN02603342	PRJNA84457	GCA_000260985.3	Complete	3.1371	44.7	chromosome:NC_017857.3/CP003390.3		1	2882	2012-05-03T00:00:00Z	ftp://ftp.ncbi.nlm.nih.gov/genomes/all/GCA/000/260/985/GCA_000260985.3_ASM26098v3	ftp://ftp.ncbi.nlm.nih.gov/genomes/all/GCF/000/260/985/GCF_000260985.4_ASM26098v3
Methyloprofundus sedimenti	WF1	Yes	SAMN04347413	PRJNA306177	GCA_002072955.1	Contig	4.29053	41		LPUF01	6	3660	2017-03-28T00:00:00Z	ftp://ftp.ncbi.nlm.nih.gov/genomes/all/GCA/002/072/955/GCA_002072955.1_ASM207295v1	ftp://ftp.ncbi.nlm.nih.gov/genomes/all/GCF/002/072/955/GCF_002072955.1_ASM207295v1
Methylosarcina fibrata	AML-C10	Yes	SAMN02256430	PRJNA165581	GCA_000372865.1	Scaffold	4.97846	54.1		ARCU01	2	4271	2013-04-19T00:00:00Z	ftp://ftp.ncbi.nlm.nih.gov/genomes/all/GCA/000/372/865/GCA_000372865.1_ASM37286v1	ftp://ftp.ncbi.nlm.nih.gov/genomes/all/GCF/000/372/865/GCF_000372865.1_ASM37286v1
Methylosarcina lacus	LW14	Yes	SAMN02597192	PRJNA161599	GCA_000527095.1	Contig	4.38492	54.7		AZUN01	1	3796	2014-01-03T00:00:00Z	ftp://ftp.ncbi.nlm.nih.gov/genomes/all/GCA/000/527/095/GCA_000527095.1_ASM52709v1	ftp://ftp.ncbi.nlm.nih.gov/genomes/all/GCF/000/527/095/GCF_000527095.1_ASM52709v1
Methylovulum miyakonense	HT12	Yes	SAMN02261317	PRJNA86077	GCA_000384075.1	Scaffold	4.68714	50.7		AQZU01	1	4162	2013-04-22T00:00:00Z	ftp://ftp.ncbi.nlm.nih.gov/genomes/all/GCA/000/384/075/GCA_000384075.1_ASM38407v1	ftp://ftp.ncbi.nlm.nih.gov/genomes/all/GCF/000/384/075/GCF_000384075.1_ASM38407v1
Methylovulum psychrotolerans	HV10_M2	No	SAMN07256813	PRJNA391059	GCA_002209385.1	Complete	4.9234	50.9	chromosome:NZ_CP022129.1/CP022129.1		1	4301	2017-06-27T00:00:00Z	ftp://ftp.ncbi.nlm.nih.gov/genomes/all/GCA/002/209/385/GCA_002209385.1_ASM220938v1	ftp://ftp.ncbi.nlm.nih.gov/genomes/all/GCF/002/209/385/GCF_002209385.1_ASM220938v1
Microbulbifer agarilyticus	GP101	No	SAMN06311449	PRJNA371746	GCA_001999945.1	Complete	4.25563	55.4	chromosome:NZ_CP019650.1/CP019650.1		1	3447	2017-02-15T00:00:00Z	ftp://ftp.ncbi.nlm.nih.gov/genomes/all/GCA/001/999/945/GCA_001999945.1_ASM199994v1	ftp://ftp.ncbi.nlm.nih.gov/genomes/all/GCF/001/999/945/GCF_001999945.1_ASM199994v1
Microbulbifer donghaiensis	CGMCC 1.7063	Yes	SAMN04487965	PRJEB18177	GCA_900129095.1	Scaffold	4.31426	59.7		FQVA01	16	3611	2016-12-02T00:00:00Z	ftp://ftp.ncbi.nlm.nih.gov/genomes/all/GCA/900/129/095/GCA_900129095.1_IMG-taxon_2619618825_annotated_assembly	ftp://ftp.ncbi.nlm.nih.gov/genomes/all/GCF/900/129/095/GCF_900129095.1_IMG-taxon_2619618825_annotated_assembly
Microbulbifer mangrovi	DD-13	Yes	SAMN05214359	PRJNA324768	GCA_002009015.1	Contig	4.50755	57.2		LZDE01	347	3588	2017-03-01T00:00:00Z	ftp://ftp.ncbi.nlm.nih.gov/genomes/all/GCA/002/009/015/GCA_002009015.1_ASM200901v1	ftp://ftp.ncbi.nlm.nih.gov/genomes/all/GCF/002/009/015/GCF_002009015.1_ASM200901v1
Microbulbifer marinus	CGMCC 1.10657	Yes	SAMN05216562	PRJEB16641	GCA_900107725.1	Scaffold	3.98239	59.8		FNQO01	11	3342	2016-10-22T00:00:00Z	ftp://ftp.ncbi.nlm.nih.gov/genomes/all/GCA/900/107/725/GCA_900107725.1_IMG-taxon_2667527380_annotated_assembly	ftp://ftp.ncbi.nlm.nih.gov/genomes/all/GCF/900/107/725/GCF_900107725.1_IMG-taxon_2667527380_annotated_assembly
Microbulbifer thermotolerans	DAU221	No	SAMN04556710	PRJNA315367	GCA_001617625.1	Complete	3.9384	56.6	chromosome:NZ_CP014864.1/CP014864.1		1	3177	2016-04-08T00:00:00Z	ftp://ftp.ncbi.nlm.nih.gov/genomes/all/GCA/001/617/625/GCA_001617625.1_ASM161762v1	ftp://ftp.ncbi.nlm.nih.gov/genomes/all/GCF/001/617/625/GCF_001617625.1_ASM161762v1
Microbulbifer variabilis	ATCC 700307	Yes	SAMN02441043	PRJNA185297	GCA_000380565.1	Contig	4.83567	48.8		AQYJ01	29	4239	2013-04-23T00:00:00Z	ftp://ftp.ncbi.nlm.nih.gov/genomes/all/GCA/000/380/565/GCA_000380565.1_ASM38056v1	ftp://ftp.ncbi.nlm.nih.gov/genomes/all/GCF/000/380/565/GCF_000380565.1_ASM38056v1
Microbulbifer yueqingensis	CGMCC 1.10658	Yes	SAMN05216212	PRJEB16007	GCA_900100355.1	Scaffold	3.66485	62		FNFH01	14	3169	2016-10-20T00:00:00Z	ftp://ftp.ncbi.nlm.nih.gov/genomes/all/GCA/900/100/355/GCA_900100355.1_IMG-taxon_2667528184_annotated_assembly	ftp://ftp.ncbi.nlm.nih.gov/genomes/all/GCF/900/100/355/GCF_900100355.1_IMG-taxon_2667528184_annotated_assembly
Mizugakiibacter sediminis	skMP5	Yes	SAMD00026084	PRJDB3527	GCA_000953855.3	Scaffold	3.12356	71.3		BBUM02	149	2870	2015-02-27T00:00:00Z	ftp://ftp.ncbi.nlm.nih.gov/genomes/all/GCA/000/953/855/GCA_000953855.3_ASM95385v3	ftp://ftp.ncbi.nlm.nih.gov/genomes/all/GCF/000/953/855/GCF_000953855.2_ASM95385v3
Moellerella wisconsensis	ATCC 35017	Yes	SAMN03842016	PRJNA210918	GCA_001294465.1	Contig	3.30317	39.9		LGAA01	108	2754	2015-09-18T00:00:00Z	ftp://ftp.ncbi.nlm.nih.gov/genomes/all/GCA/001/294/465/GCA_001294465.1_Mwi35017_DRAFTv2	ftp://ftp.ncbi.nlm.nih.gov/genomes/all/GCF/001/294/465/GCF_001294465.1_Mwi35017_DRAFTv2
Moraxella atlantae	NBRC 14588	Yes	SAMD00046710	PRJDB434	GCA_001591265.1	Contig	2.37654	48		BCUL01	81	2024	2016-02-23T00:00:00Z	ftp://ftp.ncbi.nlm.nih.gov/genomes/all/GCA/001/591/265/GCA_001591265.1_ASM159126v1	ftp://ftp.ncbi.nlm.nih.gov/genomes/all/GCF/001/591/265/GCF_001591265.1_ASM159126v1
Moraxella boevrei	DSM 14165	Yes	SAMN02256417	PRJNA165407	GCA_000379845.1	Scaffold	2.42721	40.1		ARBT01	43	2240	2013-04-22T00:00:00Z	ftp://ftp.ncbi.nlm.nih.gov/genomes/all/GCA/000/379/845/GCA_000379845.1_ASM37984v1	ftp://ftp.ncbi.nlm.nih.gov/genomes/all/GCF/000/379/845/GCF_000379845.1_ASM37984v1
Moraxella caprae	DSM 19149	Yes	SAMN02441175	PRJNA198543	GCA_000426885.1	Scaffold	2.60223	44.4		AUGF01	103	2351	2013-07-10T00:00:00Z	ftp://ftp.ncbi.nlm.nih.gov/genomes/all/GCA/000/426/885/GCA_000426885.1_ASM42688v1	ftp://ftp.ncbi.nlm.nih.gov/genomes/all/GCF/000/426/885/GCF_000426885.1_ASM42688v1
Moraxella catarrhalis	BBH18	No	SAMN02603777	PRJNA46869	GCA_000092265.1	Complete	1.86329	41.7	chromosome:NC_014147.1/CP002005.1		1	1618	2010-05-11T00:00:00Z	ftp://ftp.ncbi.nlm.nih.gov/genomes/all/GCA/000/092/265/GCA_000092265.1_ASM9226v1	ftp://ftp.ncbi.nlm.nih.gov/genomes/all/GCF/000/092/265/GCF_000092265.1_ASM9226v1
Moraxella caviae	CCUG 355	Yes	SAMN06308687	PRJNA302716	GCA_002014985.1	Scaffold	2.4981	47		MUXU01	118	2168	2017-03-03T00:00:00Z	ftp://ftp.ncbi.nlm.nih.gov/genomes/all/GCA/002/014/985/GCA_002014985.1_ASM201498v1	ftp://ftp.ncbi.nlm.nih.gov/genomes/all/GCF/002/014/985/GCF_002014985.1_ASM201498v1
Moraxella cuniculi	DSM 21768	Yes	SAMN02745664	PRJEB18906	GCA_900156515.1	Contig	2.30337	44.3		FTNU01	47	2079	2017-01-14T00:00:00Z	ftp://ftp.ncbi.nlm.nih.gov/genomes/all/GCA/900/156/515/GCA_900156515.1_IMG-taxon_2681812931_annotated_assembly	ftp://ftp.ncbi.nlm.nih.gov/genomes/all/GCF/900/156/515/GCF_900156515.1_IMG-taxon_2681812931_annotated_assembly
Moraxella lincolnii	CCUG 9405	Yes	SAMN06291427	PRJNA302716	GCA_002014765.1	Scaffold	2.07692	42.7		MUYT01	29	1728	2017-03-03T00:00:00Z	ftp://ftp.ncbi.nlm.nih.gov/genomes/all/GCA/002/014/765/GCA_002014765.1_ASM201476v1	ftp://ftp.ncbi.nlm.nih.gov/genomes/all/GCF/002/014/765/GCF_002014765.1_ASM201476v1
Moraxella macacae	408225	Yes	SAMN02472058	PRJNA174162	GCA_000320365.1	Contig	2.08466	39.6941	plasmid pMoma1:NZ_ANIN01000003.1/ANIN01000003.1	ANIN01	3	1820	2012-12-13T00:00:00Z	ftp://ftp.ncbi.nlm.nih.gov/genomes/all/GCA/000/320/365/GCA_000320365.1_MorMac1.0	ftp://ftp.ncbi.nlm.nih.gov/genomes/all/GCF/000/320/365/GCF_000320365.1_MorMac1.0
Moraxella nonliquefaciens	CCUG 348	Yes	SAMN04994741	PRJNA302716	GCA_001679005.1	Scaffold	2.27988	42		LXTW01	37	2020	2016-07-05T00:00:00Z	ftp://ftp.ncbi.nlm.nih.gov/genomes/all/GCA/001/679/005/GCA_001679005.1_ASM167900v1	ftp://ftp.ncbi.nlm.nih.gov/genomes/all/GCF/001/679/005/GCF_001679005.1_ASM167900v1
Moraxella oblonga	NBRC 102422	Yes	SAMD00046722	PRJDB1360	GCA_001598275.1	Contig	2.42539	41		BCYQ01	107	2310	2016-03-11T00:00:00Z	ftp://ftp.ncbi.nlm.nih.gov/genomes/all/GCA/001/598/275/GCA_001598275.1_ASM159827v1	ftp://ftp.ncbi.nlm.nih.gov/genomes/all/GCF/001/598/275/GCF_001598275.1_ASM159827v1
Moraxella osloensis	CCUG 350	Yes	SAMN04435858	PRJNA282954	GCA_001553955.1	Complete	2.64914	43.5846	chromosome:NZ_CP014234.1/CP014234.1; plasmid unnamed1:NZ_CP014238.1/CP014238.1; plasmid unnamed2:NZ_CP014237.1/CP014237.1; plasmid unnamed3:NZ_CP014236.1/CP014236.1; plasmid unnamed4:NZ_CP014235.1/CP014235.1		5	2229	2016-02-09T00:00:00Z	ftp://ftp.ncbi.nlm.nih.gov/genomes/all/GCA/001/553/955/GCA_001553955.1_ASM155395v1	ftp://ftp.ncbi.nlm.nih.gov/genomes/all/GCF/001/553/955/GCF_001553955.1_ASM155395v1
Moraxella ovis	199/55	Yes	SAMN03455375	PRJNA280058	GCA_001636015.1	Complete	2.3061	45.3015	chromosome:NZ_CP011158.1/CP011158.1; plasmid pMOV1:NZ_CP011159.1/CP011159.1		2	2085	2016-05-02T00:00:00Z	ftp://ftp.ncbi.nlm.nih.gov/genomes/all/GCA/001/636/015/GCA_001636015.1_ASM163601v1	ftp://ftp.ncbi.nlm.nih.gov/genomes/all/GCF/001/636/015/GCF_001636015.1_ASM163601v1
Moraxella porci	CCUG 54912	Yes	SAMN06293387	PRJNA302716	GCA_002014855.1	Scaffold	2.179	46.6		MUYV01	26	1939	2017-03-03T00:00:00Z	ftp://ftp.ncbi.nlm.nih.gov/genomes/all/GCA/002/014/855/GCA_002014855.1_ASM201485v1	ftp://ftp.ncbi.nlm.nih.gov/genomes/all/GCF/002/014/855/GCF_002014855.1_ASM201485v1
Morganella morganii	KT	No	SAMN02603113	PRJNA78681	GCA_000286435.2	Complete	3.79954	51.1	chromosome:NC_020418.1/CP004345.1		1	3458	2013-02-28T00:00:00Z	ftp://ftp.ncbi.nlm.nih.gov/genomes/all/GCA/000/286/435/GCA_000286435.2_ASM28643v2	ftp://ftp.ncbi.nlm.nih.gov/genomes/all/GCF/000/286/435/GCF_000286435.2_ASM28643v2
Morganella psychrotolerans	GCSL-P101	Yes	SAMN04507556	PRJNA243331	GCA_001676155.1	Contig	4.14518	48.1		LZEW01	35	3454	2016-06-24T00:00:00Z	ftp://ftp.ncbi.nlm.nih.gov/genomes/all/GCA/001/676/155/GCA_001676155.1_ASM167615v1	ftp://ftp.ncbi.nlm.nih.gov/genomes/all/GCF/001/676/155/GCF_001676155.1_ASM167615v1
Moritella dasanensis	ArB 0140	Yes	SAMN02470165	PRJNA169017	GCA_000276805.1	Contig	4.88958	40.8		AKXQ01	61	4154	2012-07-09T00:00:00Z	ftp://ftp.ncbi.nlm.nih.gov/genomes/all/GCA/000/276/805/GCA_000276805.1_ASM27680v1	ftp://ftp.ncbi.nlm.nih.gov/genomes/all/GCF/000/276/805/GCF_000276805.1_ASM27680v1
Muribacter muris	Ackerman80-443D	Yes	SAMN03263884	PRJNA270187	GCA_001038205.1	Contig	2.45736	44.7		JWIZ01	126	2248	2015-06-23T00:00:00Z	ftp://ftp.ncbi.nlm.nih.gov/genomes/all/GCA/001/038/205/GCA_001038205.1_ASM103820v1	ftp://ftp.ncbi.nlm.nih.gov/genomes/all/GCF/001/038/205/GCF_001038205.1_ASM103820v1
Necropsobacter massiliensis	FF6	Yes	SAMEA2820929	PRJEB4626	GCA_000827595.2	Scaffold	2.4934	46.2		CDON01	43	2245	2015-01-20T00:00:00Z	ftp://ftp.ncbi.nlm.nih.gov/genomes/all/GCA/000/827/595/GCA_000827595.2_Necropsobacter_senegalensis_FF6	ftp://ftp.ncbi.nlm.nih.gov/genomes/all/GCF/000/827/595/GCF_000827595.2_Necropsobacter_senegalensis_FF6
Neiella marina	J221	Yes	SAMN07071616	PRJNA386578	GCA_002165625.1	Contig	4.24779	48.7		NGNS01	53	3600	2017-06-02T00:00:00Z	ftp://ftp.ncbi.nlm.nih.gov/genomes/all/GCA/002/165/625/GCA_002165625.1_ASM216562v1	ftp://ftp.ncbi.nlm.nih.gov/genomes/all/GCF/002/165/625/GCF_002165625.1_ASM216562v1
Neptuniibacter marinus	ATR 1.1	Yes	SAMN04506967	PRJNA312822	GCA_001597725.1	Contig	3.45419	42.8		LUTR01	117	3115	2016-03-25T00:00:00Z	ftp://ftp.ncbi.nlm.nih.gov/genomes/all/GCA/001/597/725/GCA_001597725.1_ASM159772v1	ftp://ftp.ncbi.nlm.nih.gov/genomes/all/GCF/001/597/725/GCF_001597725.1_ASM159772v1
Neptunomonas antarctica	S3-22	Yes	SAMN04074909	PRJNA295504	GCA_001305295.1	Contig	4.56883	45.7		LJSI01	55	4097	2015-10-01T00:00:00Z	ftp://ftp.ncbi.nlm.nih.gov/genomes/all/GCA/001/305/295/GCA_001305295.1_Nant_v1	ftp://ftp.ncbi.nlm.nih.gov/genomes/all/GCF/001/305/295/GCF_001305295.1_Nant_v1
Neptunomonas japonica	DSM 18939	Yes	SAMN02440650	PRJNA185603	GCA_000422765.1	Scaffold	4.39155	43.7		AUGR01	39	4064	2013-07-10T00:00:00Z	ftp://ftp.ncbi.nlm.nih.gov/genomes/all/GCA/000/422/765/GCA_000422765.1_ASM42276v1	ftp://ftp.ncbi.nlm.nih.gov/genomes/all/GCF/000/422/765/GCF_000422765.1_ASM42276v1
Neptunomonas phycophila	CECT 8716	Yes	SAMN06109290	PRJNA356205	GCA_001922575.1	Contig	3.8765	45.5		MRCI01	27	3465	2016-12-28T00:00:00Z	ftp://ftp.ncbi.nlm.nih.gov/genomes/all/GCA/001/922/575/GCA_001922575.1_ASM192257v1	ftp://ftp.ncbi.nlm.nih.gov/genomes/all/GCF/001/922/575/GCF_001922575.1_ASM192257v1
Neptunomonas qingdaonensis	CGMCC 1.10971	Yes	SAMN05216175	PRJEB17302	GCA_900113275.1	Scaffold	4.44979	46.2		FOOU01	35	3888	2016-10-31T00:00:00Z	ftp://ftp.ncbi.nlm.nih.gov/genomes/all/GCA/900/113/275/GCA_900113275.1_IMG-taxon_2663762747_annotated_assembly	ftp://ftp.ncbi.nlm.nih.gov/genomes/all/GCF/900/113/275/GCF_900113275.1_IMG-taxon_2663762747_annotated_assembly
Nevskia ramosa	DSM 11499	Yes	SAMN02440574	PRJNA185605	GCA_000420645.1	Contig	4.51529	64.4		ATVI01	13	3952	2013-07-09T00:00:00Z	ftp://ftp.ncbi.nlm.nih.gov/genomes/all/GCA/000/420/645/GCA_000420645.1_ASM42064v1	ftp://ftp.ncbi.nlm.nih.gov/genomes/all/GCF/000/420/645/GCF_000420645.1_ASM42064v1
Nissabacter archeti	2134	Yes	SAMEA17980918	PRJEB18266	GCA_900130115.1	Contig	5.16212	58.3		FQXW01	50	4541	2016-12-02T00:00:00Z	ftp://ftp.ncbi.nlm.nih.gov/genomes/all/GCA/900/130/115/GCA_900130115.1_PRJEB18266	ftp://ftp.ncbi.nlm.nih.gov/genomes/all/GCF/900/130/115/GCF_900130115.1_PRJEB18266
Nitrincola lacisaponensis	4CA	Yes	SAMN02700551	PRJNA242584	GCA_000691225.1	Contig	3.41213	52.1		JMSZ01	43	3055	2014-05-15T00:00:00Z	ftp://ftp.ncbi.nlm.nih.gov/genomes/all/GCA/000/691/225/GCA_000691225.1_NitLas1.0	ftp://ftp.ncbi.nlm.nih.gov/genomes/all/GCF/000/691/225/GCF_000691225.1_NitLas1.0
Nitrincola nitratireducens	AK23	Yes	SAMN02951920	PRJNA179027	GCA_000585235.1	Contig	4.02765	46.8		AONB01	68	3305	2014-03-04T00:00:00Z	ftp://ftp.ncbi.nlm.nih.gov/genomes/all/GCA/000/585/235/GCA_000585235.1_NitAk23	ftp://ftp.ncbi.nlm.nih.gov/genomes/all/GCF/000/585/235/GCF_000585235.1_NitAk23
Nitrococcus mobilis	Nb-231	Yes	SAMN02436141	PRJNA13475	GCA_000153205.1	Scaffold	3.62368	59.9		AAOF01	9	3183	2006-02-24T00:00:00Z	ftp://ftp.ncbi.nlm.nih.gov/genomes/all/GCA/000/153/205/GCA_000153205.1_ASM15320v1	ftp://ftp.ncbi.nlm.nih.gov/genomes/all/GCF/000/153/205/GCF_000153205.1_ASM15320v1
Nitrosococcus halophilus	Nc 4	Yes	SAMN02598510	PRJNA36589	GCA_000024725.1	Complete	4.14526	51.6222	chromosome:NC_013960.1/CP001798.1; plasmid pNHAL01:NC_013958.1/CP001799.1		2	3766	2010-03-26T00:00:00Z	ftp://ftp.ncbi.nlm.nih.gov/genomes/all/GCA/000/024/725/GCA_000024725.1_ASM2472v1	ftp://ftp.ncbi.nlm.nih.gov/genomes/all/GCF/000/024/725/GCF_000024725.1_ASM2472v1
Nitrosococcus oceani	ATCC 19707	Yes	SAMN02598329	PRJNA13993	GCA_000012805.1	Complete	3.52211	50.3241	chromosome:NC_007484.1/CP000127.1; plasmid A:NC_007483.1/CP000126.1		2	3166	2005-10-04T00:00:00Z	ftp://ftp.ncbi.nlm.nih.gov/genomes/all/GCA/000/012/805/GCA_000012805.1_ASM1280v1	ftp://ftp.ncbi.nlm.nih.gov/genomes/all/GCF/000/012/805/GCF_000012805.1_ASM1280v1
Obesumbacterium proteus	DSM 2777	Yes	SAMN04487151	PRJNA311640	GCA_001586165.1	Complete	5.0118	49.1	chromosome:NZ_CP014608.1/CP014608.1		1	4467	2016-03-10T00:00:00Z	ftp://ftp.ncbi.nlm.nih.gov/genomes/all/GCA/001/586/165/GCA_001586165.1_ASM158616v1	ftp://ftp.ncbi.nlm.nih.gov/genomes/all/GCF/001/586/165/GCF_001586165.1_ASM158616v1
Oblitimonas alkaliphila	B4199	Yes	SAMN03946311	PRJNA291610	GCA_001267175.1	Complete	2.49403	47.4	chromosome:NZ_CP012358.1/CP012358.1		1	2311	2015-08-13T00:00:00Z	ftp://ftp.ncbi.nlm.nih.gov/genomes/all/GCA/001/267/175/GCA_001267175.1_ASM126717v1	ftp://ftp.ncbi.nlm.nih.gov/genomes/all/GCF/001/267/175/GCF_001267175.1_ASM126717v1
Oceanicoccus sagamiensis	NBRC 107125	Yes	SAMN06075352	PRJNA355353	GCA_002117105.1	Complete	4.47208	47.7	chromosome:NZ_CP019343.1/CP019343.1		1	3900	2017-05-02T00:00:00Z	ftp://ftp.ncbi.nlm.nih.gov/genomes/all/GCA/002/117/105/GCA_002117105.1_ASM211710v1	ftp://ftp.ncbi.nlm.nih.gov/genomes/all/GCF/002/117/105/GCF_002117105.1_ASM211710v1
Oceanimonas smirnovii	ATCC BAA-899	Yes	SAMN02440493	PRJNA185294	GCA_000381965.1	Scaffold	3.28272	56.2		ARMW01	27	3045	2013-04-23T00:00:00Z	ftp://ftp.ncbi.nlm.nih.gov/genomes/all/GCA/000/381/965/GCA_000381965.1_ASM38196v1	ftp://ftp.ncbi.nlm.nih.gov/genomes/all/GCF/000/381/965/GCF_000381965.1_ASM38196v1
Oceanisphaera profunda	SM1222	Yes	SAMN07139042	PRJNA387128	GCA_002157895.1	Complete	3.50886	49.8	chromosome:NZ_CP021377.1/CP021377.1		1	2882	2017-05-25T00:00:00Z	ftp://ftp.ncbi.nlm.nih.gov/genomes/all/GCA/002/157/895/GCA_002157895.1_ASM215789v1	ftp://ftp.ncbi.nlm.nih.gov/genomes/all/GCF/002/157/895/GCF_002157895.1_ASM215789v1
Oceanisphaera psychrotolerans	LAM-WHM-ZC	Yes	SAMN05573647	PRJNA338900	GCA_001870485.1	Contig	3.81954	58.7		MDKE01	70	3130	2016-11-07T00:00:00Z	ftp://ftp.ncbi.nlm.nih.gov/genomes/all/GCA/001/870/485/GCA_001870485.1_ASM187048v1	ftp://ftp.ncbi.nlm.nih.gov/genomes/all/GCF/001/870/485/GCF_001870485.1_ASM187048v1
Oceanobacter kriegii	DSM 6294	Yes	SAMN02441519	PRJNA185608	GCA_000422845.1	Scaffold	4.50583	55.3		AUGV01	36	3898	2013-07-10T00:00:00Z	ftp://ftp.ncbi.nlm.nih.gov/genomes/all/GCA/000/422/845/GCA_000422845.1_ASM42284v1	ftp://ftp.ncbi.nlm.nih.gov/genomes/all/GCF/000/422/845/GCF_000422845.1_ASM42284v1
Oceanococcus atlanticus	22II-S10r2	Yes	SAMN03097562	PRJNA196734	GCA_002088235.1	Contig	3.652	60.6		AQQV01	14	3265	2017-04-12T00:00:00Z	ftp://ftp.ncbi.nlm.nih.gov/genomes/all/GCA/002/088/235/GCA_002088235.1_ASM208823v1	ftp://ftp.ncbi.nlm.nih.gov/genomes/all/GCF/002/088/235/GCF_002088235.1_ASM208823v1
Oceanospirillum beijerinckii	DSM 7166	Yes	SAMN02441143	PRJNA188872	GCA_000422425.1	Scaffold	5.32532	47.9		AULT01	99	4325	2013-07-10T00:00:00Z	ftp://ftp.ncbi.nlm.nih.gov/genomes/all/GCA/000/422/425/GCA_000422425.1_ASM42242v1	ftp://ftp.ncbi.nlm.nih.gov/genomes/all/GCF/000/422/425/GCF_000422425.1_ASM42242v1
Oceanospirillum linum	ATCC 11336	Yes	SAMN06114004	PRJNA356442	GCA_001995095.2	Contig	3.78219	49.1		MTSD02	289	3237	2017-02-10T00:00:00Z	ftp://ftp.ncbi.nlm.nih.gov/genomes/all/GCA/001/995/095/GCA_001995095.2_ASM199509v2	ftp://ftp.ncbi.nlm.nih.gov/genomes/all/GCF/001/995/095/GCF_001995095.2_ASM199509v2
Oceanospirillum maris	DSM 6286	Yes	SAMN02440652	PRJNA185609	GCA_000422865.1	Scaffold	3.70981	45.9		AUGW01	44	3170	2013-07-10T00:00:00Z	ftp://ftp.ncbi.nlm.nih.gov/genomes/all/GCA/000/422/865/GCA_000422865.1_ASM42286v1	ftp://ftp.ncbi.nlm.nih.gov/genomes/all/GCF/000/422/865/GCF_000422865.1_ASM42286v1
Oceanospirillum multiglobuliferum	ATCC 33336	Yes	SAMN02745127	PRJEB19549	GCA_900167095.1	Scaffold	3.51271	45.4		FUXG01	46	3075	2017-03-04T00:00:00Z	ftp://ftp.ncbi.nlm.nih.gov/genomes/all/GCA/900/167/095/GCA_900167095.1_IMG-taxon_2582581321_annotated_assembly	ftp://ftp.ncbi.nlm.nih.gov/genomes/all/GCF/900/167/095/GCF_900167095.1_IMG-taxon_2582581321_annotated_assembly
Oleiagrimonas soli	3.5X	Yes	SAMN03024267	PRJNA260595	GCA_000761445.1	Scaffold	3.37996	66.3		JROI01	6	2932	2014-10-01T00:00:00Z	ftp://ftp.ncbi.nlm.nih.gov/genomes/all/GCA/000/761/445/GCA_000761445.1_ASM76144v1	ftp://ftp.ncbi.nlm.nih.gov/genomes/all/GCF/000/761/445/GCF_000761445.1_ASM76144v1
Oleibacter marinus	DSM 24913	Yes	SAMN05421686	PRJEB18826	GCA_900156675.1	Scaffold	3.85947	51.4		FTOH01	30	3396	2017-01-14T00:00:00Z	ftp://ftp.ncbi.nlm.nih.gov/genomes/all/GCA/900/156/675/GCA_900156675.1_IMG-taxon_2681813515_annotated_assembly	ftp://ftp.ncbi.nlm.nih.gov/genomes/all/GCF/900/156/675/GCF_900156675.1_IMG-taxon_2681813515_annotated_assembly
Oleiphilus messinensis	ME102	Yes	SAMN06234459	PRJNA362330	GCA_002162375.1	Complete	6.37928	47.8	chromosome:NZ_CP021425.1/CP021425.1		1	5418	2017-05-31T00:00:00Z	ftp://ftp.ncbi.nlm.nih.gov/genomes/all/GCA/002/162/375/GCA_002162375.1_ASM216237v1	ftp://ftp.ncbi.nlm.nih.gov/genomes/all/GCF/002/162/375/GCF_002162375.1_ASM216237v1
Oleispira antarctica	RB-8	Yes	SAMEA4532328	PRJEA42413	GCA_000967895.1	Complete	4.40638	42.2	chromosome:NZ_FO203512.1/FO203512.1		1	3866	2013-05-31T00:00:00Z	ftp://ftp.ncbi.nlm.nih.gov/genomes/all/GCA/000/967/895/GCA_000967895.1_ASM96789v1	ftp://ftp.ncbi.nlm.nih.gov/genomes/all/GCF/000/967/895/GCF_000967895.1_ASM96789v1
Pantoea agglomerans	C410P1	Yes	SAMN05444153	PRJNA335437	GCA_001709315.1	Complete	5.11524	55.0152	chromosome:NZ_CP016889.1/CP016889.1; plasmid unnamed1:NZ_CP016890.1/CP016890.1; plasmid unnamed2:NZ_CP016891.1/CP016891.1; plasmid unnamed3:NZ_CP016892.1/CP016892.1		4	4422	2016-08-19T00:00:00Z	ftp://ftp.ncbi.nlm.nih.gov/genomes/all/GCA/001/709/315/GCA_001709315.1_ASM170931v1	ftp://ftp.ncbi.nlm.nih.gov/genomes/all/GCF/001/709/315/GCF_001709315.1_ASM170931v1
Pantoea alhagi	LTYR-11Z	Yes	SAMN06329872	PRJNA374633	GCA_002101395.1	Complete	4.3163	53.5399	chromosome:NZ_CP019706.1/CP019706.1; plasmid pPALTYR11Z:NZ_CP019707.1/CP019707.1		2	3880	2017-04-20T00:00:00Z	ftp://ftp.ncbi.nlm.nih.gov/genomes/all/GCA/002/101/395/GCA_002101395.1_ASM210139v1	ftp://ftp.ncbi.nlm.nih.gov/genomes/all/GCF/002/101/395/GCF_002101395.1_ASM210139v1
Pantoea ananatis	LMG 20103	Yes	SAMN02603236	PRJNA43085	GCA_000025405.2	Complete	4.70337	53.7	chromosome:NC_013956.2/CP001875.2		1	4122	2010-03-16T00:00:00Z	ftp://ftp.ncbi.nlm.nih.gov/genomes/all/GCA/000/025/405/GCA_000025405.2_ASM2540v1	ftp://ftp.ncbi.nlm.nih.gov/genomes/all/GCF/000/025/405/GCF_000025405.2_ASM2540v1
Pantoea dispersa	EGD-AAK13	Yes	SAMN02469686	PRJNA211932	GCA_000465555.2	Contig	4.76458	57.8		AVSS01	39	4298	2013-09-11T00:00:00Z	ftp://ftp.ncbi.nlm.nih.gov/genomes/all/GCA/000/465/555/GCA_000465555.2_GS_De_Novo_Assembly	ftp://ftp.ncbi.nlm.nih.gov/genomes/all/GCF/000/465/555/GCF_000465555.2_GS_De_Novo_Assembly
Pantoea rwandensis	ND 04	No	SAMN03031199	PRJNA260768	GCA_000759475.1	Complete	4.32761	53.9	chromosome:NZ_CP009454.1/CP009454.1		1	3886	2014-09-29T00:00:00Z	ftp://ftp.ncbi.nlm.nih.gov/genomes/all/GCA/000/759/475/GCA_000759475.1_ASM75947v1	ftp://ftp.ncbi.nlm.nih.gov/genomes/all/GCF/000/759/475/GCF_000759475.1_ASM75947v1
Pantoea septica	LMG 5345	Yes	SAMN05915835	PRJNA252991	GCA_002095575.1	Contig	4.30872	58.7		MLJJ01	89	3943	2017-04-18T00:00:00Z	ftp://ftp.ncbi.nlm.nih.gov/genomes/all/GCA/002/095/575/GCA_002095575.1_ASM209557v1	ftp://ftp.ncbi.nlm.nih.gov/genomes/all/GCF/002/095/575/GCF_002095575.1_ASM209557v1
Paraglaciecola arctica	BSs20135	Yes	SAMD00036601	PRJDB28	GCA_000314995.1	Contig	5.96446	40.1		BAEO01	72	5024	2012-10-06T00:00:00Z	ftp://ftp.ncbi.nlm.nih.gov/genomes/all/GCA/000/314/995/GCA_000314995.1_ASM31499v1	ftp://ftp.ncbi.nlm.nih.gov/genomes/all/GCF/000/314/995/GCF_000314995.1_ASM31499v1
Paraglaciecola polaris	LMG 21857	Yes	SAMD00036604	PRJDB32	GCA_000315055.1	Contig	5.2395	44.1		BAER01	146	4338	2012-10-06T00:00:00Z	ftp://ftp.ncbi.nlm.nih.gov/genomes/all/GCA/000/315/055/GCA_000315055.1_ASM31505v1	ftp://ftp.ncbi.nlm.nih.gov/genomes/all/GCF/000/315/055/GCF_000315055.1_ASM31505v1
Paraglaciecola psychrophila	170	Yes	SAMN02603050	PRJNA174842	GCA_000347635.1	Complete	5.41369	40.4	chromosome:NC_020514.1/CP003837.1		1	4317	2013-03-20T00:00:00Z	ftp://ftp.ncbi.nlm.nih.gov/genomes/all/GCA/000/347/635/GCA_000347635.1_ASM34763v1	ftp://ftp.ncbi.nlm.nih.gov/genomes/all/GCF/000/347/635/GCF_000347635.1_ASM34763v1
Pararheinheimera texasensis	DSM 17496	Yes	SAMN02745773	PRJNA221070	GCA_000711985.1	Scaffold	4.58644	51.9		JONU01	12	3923	2014-06-24T00:00:00Z	ftp://ftp.ncbi.nlm.nih.gov/genomes/all/GCA/000/711/985/GCA_000711985.1_ASM71198v1	ftp://ftp.ncbi.nlm.nih.gov/genomes/all/GCF/000/711/985/GCF_000711985.1_ASM71198v1
Pasteurella bettyae	CCUG 2042	Yes	SAMN00761813	PRJNA75143	GCA_000262245.1	Contig	2.25316	36.1		AJSX01	47	2078	2012-05-10T00:00:00Z	ftp://ftp.ncbi.nlm.nih.gov/genomes/all/GCA/000/262/245/GCA_000262245.1_ASM26224v1	ftp://ftp.ncbi.nlm.nih.gov/genomes/all/GCF/000/262/245/GCF_000262245.1_ASM26224v1
Pasteurella multocida	ATCC 43137	Yes	SAMN02904551	PRJNA244572	GCA_000754275.1	Complete	2.27184	40.4	chromosome:NZ_CP008918.1/CP008918.1		1	2023	2014-09-12T00:00:00Z	ftp://ftp.ncbi.nlm.nih.gov/genomes/all/GCA/000/754/275/GCA_000754275.1_ASM75427v1	ftp://ftp.ncbi.nlm.nih.gov/genomes/all/GCF/000/754/275/GCF_000754275.1_ASM75427v1
Pasteurella skyensis	DSM 24204	Yes	SAMN05444853	PRJEB16876	GCA_900109845.1	Contig	2.19124	34.9		FOBN01	56	2022	2016-10-29T00:00:00Z	ftp://ftp.ncbi.nlm.nih.gov/genomes/all/GCA/900/109/845/GCA_900109845.1_IMG-taxon_2675903214_annotated_assembly	ftp://ftp.ncbi.nlm.nih.gov/genomes/all/GCF/900/109/845/GCF_900109845.1_IMG-taxon_2675903214_annotated_assembly
Pectobacterium carotovorum	PC1	Yes	SAMN02598478	PRJNA31289	GCA_000023605.1	Complete	4.86291	51.9	chromosome:NC_012917.1/CP001657.1		1	4232	2009-07-07T00:00:00Z	ftp://ftp.ncbi.nlm.nih.gov/genomes/all/GCA/000/023/605/GCA_000023605.1_ASM2360v1	ftp://ftp.ncbi.nlm.nih.gov/genomes/all/GCF/000/023/605/GCF_000023605.1_ASM2360v1
Perlucidibaca aquatica	BK296	Yes	SAMN05170437	PRJNA322579	GCA_001676655.1	Contig	2.49292	55.7		LZDB01	6	2342	2016-06-25T00:00:00Z	ftp://ftp.ncbi.nlm.nih.gov/genomes/all/GCA/001/676/655/GCA_001676655.1_ASM167665v1	ftp://ftp.ncbi.nlm.nih.gov/genomes/all/GCF/001/676/655/GCF_001676655.1_ASM167665v1
Perlucidibaca piscinae	DSM 21586	Yes	SAMN02440565	PRJNA182434	GCA_000420045.1	Contig	2.42407	64.9		ATUE01	13	2284	2013-07-09T00:00:00Z	ftp://ftp.ncbi.nlm.nih.gov/genomes/all/GCA/000/420/045/GCA_000420045.1_ASM42004v1	ftp://ftp.ncbi.nlm.nih.gov/genomes/all/GCF/000/420/045/GCF_000420045.1_ASM42004v1
Phaseolibacter flectens	ATCC 12775	Yes	SAMN02584966	PRJNA204094	GCA_000518745.1	Scaffold	2.74643	44.4		JAEE01	25	2337	2014-01-10T00:00:00Z	ftp://ftp.ncbi.nlm.nih.gov/genomes/all/GCA/000/518/745/GCA_000518745.1_ASM51874v1	ftp://ftp.ncbi.nlm.nih.gov/genomes/all/GCF/000/518/745/GCF_000518745.1_ASM51874v1
Photobacterium aquae	CGMCC 1.12159	Yes	SAMN03702590	PRJNA242743	GCA_001029445.1	Contig	5.07873	49.1		LDOT01	112	4450	2015-06-18T00:00:00Z	ftp://ftp.ncbi.nlm.nih.gov/genomes/all/GCA/001/029/445/GCA_001029445.1_ASM102944v1	ftp://ftp.ncbi.nlm.nih.gov/genomes/all/GCF/001/029/445/GCF_001029445.1_ASM102944v1
Photobacterium damselae	KC-Na-1	Yes	SAMN06909323	PRJNA385756	GCA_002142615.1	Complete	4.54459	40.8845	chromosome I:NZ_CP021151.1/CP021151.1;Chromosome II:NZ_CP021152.1/CP021152.1; plasmid pPDD-Na-1-1:NZ_CP021153.1/CP021153.1; plasmid pPDD-Na-1-2:NZ_CP021154.1/CP021154.1; plasmid pPDD-Na-1-3:NZ_CP021155.1/CP021155.1; plasmid pPDD-Na-1-4:NZ_CP021156.1/CP021156.1		6	3815	2017-05-16T00:00:00Z	ftp://ftp.ncbi.nlm.nih.gov/genomes/all/GCA/002/142/615/GCA_002142615.1_ASM214261v1	ftp://ftp.ncbi.nlm.nih.gov/genomes/all/GCF/002/142/615/GCF_002142615.1_ASM214261v1
Photobacterium gaetbulicola	Gung47	Yes	SAMN03379852	PRJNA189839	GCA_000940995.1	Complete	5.90941	49.7275	chromosome 1:NZ_CP005973.1/CP005973.1;Chromosome 2:NZ_CP005974.1/CP005974.1		2	5037	2015-03-04T00:00:00Z	ftp://ftp.ncbi.nlm.nih.gov/genomes/all/GCA/000/940/995/GCA_000940995.1_ASM94099v1	ftp://ftp.ncbi.nlm.nih.gov/genomes/all/GCF/000/940/995/GCF_000940995.1_ASM94099v1
Photobacterium ganghwense	DSM 22954	Yes	SAMN03702592	PRJNA242743	GCA_001029455.1	Contig	5.53693	50.5		LDOU01	120	4784	2015-06-18T00:00:00Z	ftp://ftp.ncbi.nlm.nih.gov/genomes/all/GCA/001/029/455/GCA_001029455.1_ASM102945v1	ftp://ftp.ncbi.nlm.nih.gov/genomes/all/GCF/001/029/455/GCF_001029455.1_ASM102945v1
Photobacterium halotolerans	DSM 18316	Yes	SAMN02441155	PRJNA188804	GCA_000425165.1	Scaffold	4.69017	50.9		AULG01	53	4142	2013-07-10T00:00:00Z	ftp://ftp.ncbi.nlm.nih.gov/genomes/all/GCA/000/425/165/GCA_000425165.1_ASM42516v1	ftp://ftp.ncbi.nlm.nih.gov/genomes/all/GCF/000/425/165/GCF_000425165.1_ASM42516v1
Photobacterium jeanii	R-40508	Yes	SAMN04571864	PRJNA315906	GCA_001650345.1	Contig	5.04704	45.1		LVHF01	33	4342	2016-05-24T00:00:00Z	ftp://ftp.ncbi.nlm.nih.gov/genomes/all/GCA/001/650/345/GCA_001650345.1_ASM165034v1	ftp://ftp.ncbi.nlm.nih.gov/genomes/all/GCF/001/650/345/GCF_001650345.1_ASM165034v1
Photobacterium kishitanii	ATCC BAA-1194	Yes	SAMN03295480	PRJNA243331	GCA_000950095.1	Contig	4.70967	39		JZSP01	117	3963	2015-03-10T00:00:00Z	ftp://ftp.ncbi.nlm.nih.gov/genomes/all/GCA/000/950/095/GCA_000950095.1_CFSAN029432_01.0	ftp://ftp.ncbi.nlm.nih.gov/genomes/all/GCF/000/950/095/GCF_000950095.1_CFSAN029432_01.0
Photobacterium leiognathi	ATCC 25521	Yes	SAMN03295485	PRJNA243331	GCA_000950415.1	Contig	4.60732	40.9		JZSK01	144	3827	2015-03-10T00:00:00Z	ftp://ftp.ncbi.nlm.nih.gov/genomes/all/GCA/000/950/415/GCA_000950415.1_CFSAN029437_01.0	ftp://ftp.ncbi.nlm.nih.gov/genomes/all/GCF/000/950/415/GCF_000950415.1_CFSAN029437_01.0
Photobacterium marinum	AK15	Yes	SAMN02469996	PRJNA176474	GCA_000331515.1	Contig	5.53696	46.2		AMZO01	83	4757	2013-01-11T00:00:00Z	ftp://ftp.ncbi.nlm.nih.gov/genomes/all/GCA/000/331/515/GCA_000331515.1_Photobacterium_marinum_AK15	ftp://ftp.ncbi.nlm.nih.gov/genomes/all/GCF/000/331/515/GCF_000331515.1_Photobacterium_marinum_AK15
Photobacterium profundum	SS9	Yes	SAMEA3138336	PRJNA13128	GCA_000196255.1	Complete	6.40328	41.7454	chromosome 1:NC_006370.1/CR354531.1;Chromosome 2:NC_006371.1/CR354532.1; plasmid pPBPR1:NC_005871.1/CR377818.1		3	5354	2004-04-30T00:00:00Z	ftp://ftp.ncbi.nlm.nih.gov/genomes/all/GCA/000/196/255/GCA_000196255.1_ASM19625v1	ftp://ftp.ncbi.nlm.nih.gov/genomes/all/GCF/000/196/255/GCF_000196255.1_ASM19625v1
Photobacterium proteolyticum	13-12	Yes	SAMN05792409	PRJNA343696	GCA_001939735.1	Scaffold	6.48443	47.9		MJIL01	101	5462	2017-01-09T00:00:00Z	ftp://ftp.ncbi.nlm.nih.gov/genomes/all/GCA/001/939/735/GCA_001939735.1_ASM193973v1	ftp://ftp.ncbi.nlm.nih.gov/genomes/all/GCF/001/939/735/GCF_001939735.1_ASM193973v1
Photobacterium sanctipauli	A-394	Yes	SAMN02689500	PRJNA241370	GCA_000730475.1	Contig	5.68959	48.1		JGVO01	1636	4710	2014-07-17T00:00:00Z	ftp://ftp.ncbi.nlm.nih.gov/genomes/all/GCA/000/730/475/GCA_000730475.1_Psan_v.1	ftp://ftp.ncbi.nlm.nih.gov/genomes/all/GCF/000/730/475/GCF_000730475.1_Psan_v.1
Photobacterium swingsii	CAIM 1393	Yes	SAMN03766180	PRJNA286212	GCA_001077885.1	Contig	5.52352	43.7		LELC01	98	4160	2015-07-14T00:00:00Z	ftp://ftp.ncbi.nlm.nih.gov/genomes/all/GCA/001/077/885/GCA_001077885.1_CAIM1393T.ver1	ftp://ftp.ncbi.nlm.nih.gov/genomes/all/GCF/001/077/885/GCF_001077885.1_CAIM1393T.ver1
Photorhabdus thracensis	DSM 15199	Yes	SAMN03433286	PRJNA278805	GCA_001010285.1	Complete	5.1471	44.1	chromosome:NZ_CP011104.1/CP011104.1		1	4067	2015-05-19T00:00:00Z	ftp://ftp.ncbi.nlm.nih.gov/genomes/all/GCA/001/010/285/GCA_001010285.1_ASM101028v1	ftp://ftp.ncbi.nlm.nih.gov/genomes/all/GCF/001/010/285/GCF_001010285.1_ASM101028v1
Piscirickettsia litoralis	Y2	Yes	SAMN05601431	PRJNA339627	GCA_001720395.1	Scaffold	3.89743	40.8		MDTU01	16	3275	2016-09-02T00:00:00Z	ftp://ftp.ncbi.nlm.nih.gov/genomes/all/GCA/001/720/395/GCA_001720395.1_ASM172039v1	ftp://ftp.ncbi.nlm.nih.gov/genomes/all/GCF/001/720/395/GCF_001720395.1_ASM172039v1
Piscirickettsia salmonis	ATCC VR-1361	Yes	SAMN02469424	PRJNA173790	GCA_000300295.4	Complete	3.50751	39.6194	chromosome:NZ_CP011849.2/CP011849.2; plasmid pPSLF89-1:NZ_CP011850.1/CP011850.1; plasmid pPSLF89-2:NZ_CP011851.1/CP011851.1; plasmid pPSLF89-3:NZ_CP011852.1/CP011852.1; plasmid pPSLF89-4:NZ_CP013669.1/CP013669.1		5	3202	2015-07-09T00:00:00Z	ftp://ftp.ncbi.nlm.nih.gov/genomes/all/GCA/000/300/295/GCA_000300295.4_ASM30029v4	ftp://ftp.ncbi.nlm.nih.gov/genomes/all/GCF/000/300/295/GCF_000300295.4_ASM30029v4
Plautia stali symbiont		No	SAMD00013603	PRJDA53367	GCA_000180175.2	Complete	4.09285	56.8841	chromosome:NC_022546.1/AP012551.1; plasmid pPstS1:NC_022533.1/AP012552.1; plasmid pPstS2:NC_022534.1/AP012553.1		3	2770	2013-10-04T00:00:00Z	ftp://ftp.ncbi.nlm.nih.gov/genomes/all/GCA/000/180/175/GCA_000180175.2_ASM18017v2	ftp://ftp.ncbi.nlm.nih.gov/genomes/all/GCF/000/180/175/GCF_000180175.2_ASM18017v2
Plesiomonas shigelloides	NCTC10360	Yes	SAMEA2665130	PRJEB6403	GCA_900087055.1	Complete	3.40598	52	chromosome 1:NZ_LT575468.1/LT575468.1		1	2871	2016-06-16T00:00:00Z	ftp://ftp.ncbi.nlm.nih.gov/genomes/all/GCA/900/087/055/GCA_900087055.1_31289_E01	ftp://ftp.ncbi.nlm.nih.gov/genomes/all/GCF/900/087/055/GCF_900087055.1_31289_E01
Pluralibacter gergoviae	FB2	Yes	SAMN03031196	PRJNA260760	GCA_000757785.1	Complete	5.48968	59.1	chromosome:NZ_CP009450.1/CP009450.1		1	4957	2014-09-25T00:00:00Z	ftp://ftp.ncbi.nlm.nih.gov/genomes/all/GCA/000/757/785/GCA_000757785.1_ASM75778v1	ftp://ftp.ncbi.nlm.nih.gov/genomes/all/GCF/000/757/785/GCF_000757785.1_ASM75778v1
Polycyclovorans algicola	TG408	Yes	SAMN02744757	PRJNA225849	GCA_000711245.1	Contig	3.65321	63.8		JOMH01	1	3321	2014-06-24T00:00:00Z	ftp://ftp.ncbi.nlm.nih.gov/genomes/all/GCA/000/711/245/GCA_000711245.1_ASM71124v1	ftp://ftp.ncbi.nlm.nih.gov/genomes/all/GCF/000/711/245/GCF_000711245.1_ASM71124v1
Porticoccus hydrocarbonoclasticus	MCTG13d	Yes	SAMN02744760	PRJNA225848	GCA_000744735.1	Contig	2.47465	53.1		JQMM01	1	2301	2014-08-28T00:00:00Z	ftp://ftp.ncbi.nlm.nih.gov/genomes/all/GCA/000/744/735/GCA_000744735.1_ASM74473v1	ftp://ftp.ncbi.nlm.nih.gov/genomes/all/GCF/000/744/735/GCF_000744735.1_ASM74473v1
Pragia fontium	24613	Yes	SAMN03216551	PRJNA268155	GCA_001026985.1	Complete	4.09463	45.4	chromosome:NZ_CP010423.1/CP010423.1		1	3447	2015-06-03T00:00:00Z	ftp://ftp.ncbi.nlm.nih.gov/genomes/all/GCA/001/026/985/GCA_001026985.1_ASM102698v1	ftp://ftp.ncbi.nlm.nih.gov/genomes/all/GCF/001/026/985/GCF_001026985.1_ASM102698v1
Proteus mirabilis	HI4320	Yes	SAMEA1705945	PRJNA12624	GCA_000069965.1	Complete	4.0999	38.8761	chromosome:NC_010554.1/AM942759.1; plasmid pHI4320:NC_010555.1/AM942760.1		2	3634	2008-04-02T00:00:00Z	ftp://ftp.ncbi.nlm.nih.gov/genomes/all/GCA/000/069/965/GCA_000069965.1_ASM6996v1	ftp://ftp.ncbi.nlm.nih.gov/genomes/all/GCF/000/069/965/GCF_000069965.1_ASM6996v1
Providencia alcalifaciens	Dmel2	Yes	SAMN02428991	PRJNA82571	GCA_000314875.2	Scaffold	4.21889	41.7859	plasmid pPALC1:NZ_AKKM01000049.1/AKKM01000049.1	AKKM01	15	3745	2012-11-13T00:00:00Z	ftp://ftp.ncbi.nlm.nih.gov/genomes/all/GCA/000/314/875/GCA_000314875.2_ASM31487v2	ftp://ftp.ncbi.nlm.nih.gov/genomes/all/GCF/000/314/875/GCF_000314875.2_ASM31487v2
Providencia heimbachae	P12672	Yes	SAMEA3867205	PRJEB12672	GCA_900061445.1	Contig	4.22061	40.3		FIZD01	8	3770	2016-02-12T00:00:00Z	ftp://ftp.ncbi.nlm.nih.gov/genomes/all/GCA/900/061/445/GCA_900061445.1_Providencia_heimbachae	ftp://ftp.ncbi.nlm.nih.gov/genomes/all/GCF/900/061/445/GCF_900061445.1_Providencia_heimbachae
Providencia sneebia	DSM 19967	Yes	SAMN02428955	PRJNA82569	GCA_000314895.2	Chromosome	3.89612	39.0669	chromosome:NZ_CM001773.1/CM001773.1; plasmid pPSN1:NZ_CM001853.1/CM001853.1; plasmid pPSN2:NZ_CM001854.1/CM001854.1; plasmid pPSN3:NZ_CM001855.1/CM001855.1	AKKN01	4	3015	2012-11-13T00:00:00Z	ftp://ftp.ncbi.nlm.nih.gov/genomes/all/GCA/000/314/895/GCA_000314895.2_ASM31489v2	ftp://ftp.ncbi.nlm.nih.gov/genomes/all/GCF/000/314/895/GCF_000314895.2_ASM31489v2
Providencia stuartii	MRSN 2154	Yes	SAMN02604304	PRJNA88059	GCA_000259175.1	Complete	4.40211	41.3	chromosome:NC_017731.1/CP003488.1		1	3814	2012-04-18T00:00:00Z	ftp://ftp.ncbi.nlm.nih.gov/genomes/all/GCA/000/259/175/GCA_000259175.1_ASM25917v1	ftp://ftp.ncbi.nlm.nih.gov/genomes/all/GCF/000/259/175/GCF_000259175.1_ASM25917v1
Pseudescherichia vulneris	NBRC 102420	Yes	SAMD00018687	PRJDB17	GCA_000759795.1	Contig	4.37458	56.4		BBMZ01	55	4125	2014-09-25T00:00:00Z	ftp://ftp.ncbi.nlm.nih.gov/genomes/all/GCA/000/759/795/GCA_000759795.1_ASM75979v1	ftp://ftp.ncbi.nlm.nih.gov/genomes/all/GCF/000/759/795/GCF_000759795.1_ASM75979v1
Pseudoalteromonas atlantica	T6c	Yes	SAMN02598305	PRJNA13454	GCA_000014225.1	Complete	5.18701	44.6	chromosome:NC_008228.1/CP000388.1		1	4319	2006-06-28T00:00:00Z	ftp://ftp.ncbi.nlm.nih.gov/genomes/all/GCA/000/014/225/GCA_000014225.1_ASM1422v1	ftp://ftp.ncbi.nlm.nih.gov/genomes/all/GCF/000/014/225/GCF_000014225.1_ASM1422v1
Pseudoalteromonas byunsanensis	JCM 12483	Yes	SAMN05792550	PRJNA336466	GCA_001854475.1	Scaffold	4.74322	42.5		MNAN01	37	3927	2016-10-26T00:00:00Z	ftp://ftp.ncbi.nlm.nih.gov/genomes/all/GCA/001/854/475/GCA_001854475.1_ASM185447v1	ftp://ftp.ncbi.nlm.nih.gov/genomes/all/GCF/001/854/475/GCF_001854475.1_ASM185447v1
Pseudoalteromonas citrea	NCIMB 1889	Yes	SAMN02470923	PRJNA77675	GCA_000238375.3	Contig	5.32001	41.1		AHBZ02	223	4334	2011-12-15T00:00:00Z	ftp://ftp.ncbi.nlm.nih.gov/genomes/all/GCA/000/238/375/GCA_000238375.3_Pcit_2.0	ftp://ftp.ncbi.nlm.nih.gov/genomes/all/GCF/000/238/375/GCF_000238375.2_Pcit_2.0
Pseudoalteromonas denitrificans	DSM 6059	Yes	SAMN02745724	PRJEB17168	GCA_900112265.1	Scaffold	6.09417	34.8		FOLO01	130	5156	2016-10-31T00:00:00Z	ftp://ftp.ncbi.nlm.nih.gov/genomes/all/GCA/900/112/265/GCA_900112265.1_IMG-taxon_2599185267_annotated_assembly	ftp://ftp.ncbi.nlm.nih.gov/genomes/all/GCF/900/112/265/GCF_900112265.1_IMG-taxon_2599185267_annotated_assembly
Pseudoalteromonas espejiana	ATCC 29659	Yes	SAMN03380224	PRJNA196117	GCA_002221525.1	Complete	4.50045	40.2961	chromosome I:NZ_CP011028.1/CP011028.1;Chromosome II:NZ_CP011029.1/CP011029.1		2	3871	2017-07-19T00:00:00Z	ftp://ftp.ncbi.nlm.nih.gov/genomes/all/GCA/002/221/525/GCA_002221525.1_ASM222152v1	ftp://ftp.ncbi.nlm.nih.gov/genomes/all/GCF/002/221/525/GCF_002221525.1_ASM222152v1
Pseudoalteromonas luteoviolacea	S4054249	Yes	SAMN04508262	PRJNA312897	GCA_001750165.1	Complete	6.22398	41.6877	chromosome 1:NZ_CP015411.1/CP015411.1;Chromosome 2:NZ_CP015412.1/CP015412.1		2	4895	2016-09-30T00:00:00Z	ftp://ftp.ncbi.nlm.nih.gov/genomes/all/GCA/001/750/165/GCA_001750165.1_ASM175016v1	ftp://ftp.ncbi.nlm.nih.gov/genomes/all/GCF/001/750/165/GCF_001750165.1_ASM175016v1
Pseudoalteromonas phenolica	KCTC 12086	Yes	SAMN04259808	PRJNA301786	GCA_001444405.1	Complete	4.86899	40.5898	chromosome I:NZ_CP013187.1/CP013187.1;Chromosome II:NZ_CP013188.1/CP013188.1		2	4176	2015-11-17T00:00:00Z	ftp://ftp.ncbi.nlm.nih.gov/genomes/all/GCA/001/444/405/GCA_001444405.1_ASM144440v1	ftp://ftp.ncbi.nlm.nih.gov/genomes/all/GCF/001/444/405/GCF_001444405.1_ASM144440v1
Pseudoalteromonas piscicida	DE2-B	Yes	SAMN06333962	PRJNA374735	GCA_002208135.1	Complete	5.31705	43.4435	chromosome 1:NZ_CP021646.1/CP021646.1;Chromosome 2:NZ_CP021647.1/CP021647.1		2	4253	2017-06-26T00:00:00Z	ftp://ftp.ncbi.nlm.nih.gov/genomes/all/GCA/002/208/135/GCA_002208135.1_ASM220813v1	ftp://ftp.ncbi.nlm.nih.gov/genomes/all/GCF/002/208/135/GCF_002208135.1_ASM220813v1
Pseudoalteromonas prydzensis	DSM 14232	Yes	SAMD00051356	PRJDB4787	GCA_001661495.1	Contig	5.15449	41.2		BDDT01	35	4393	2016-05-11T00:00:00Z	ftp://ftp.ncbi.nlm.nih.gov/genomes/all/GCA/001/661/495/GCA_001661495.1_ASM166149v1	ftp://ftp.ncbi.nlm.nih.gov/genomes/all/GCF/001/661/495/GCF_001661495.1_ASM166149v1
Pseudoalteromonas rubra	SCSIO 6842	Yes	SAMN04320552	PRJNA305221	GCA_001482385.1	Complete	5.91378	47.6619	chromosome 1:NZ_CP013611.1/CP013611.1;Chromosome 2:NZ_CP013612.1/CP013612.1; plasmid pMBL6842:NZ_CP013613.1/CP013613.1		3	4743	2015-12-24T00:00:00Z	ftp://ftp.ncbi.nlm.nih.gov/genomes/all/GCA/001/482/385/GCA_001482385.1_ASM148238v1	ftp://ftp.ncbi.nlm.nih.gov/genomes/all/GCF/001/482/385/GCF_001482385.1_ASM148238v1
Pseudoalteromonas ruthenica	CP76	Yes	SAMN02471938	PRJNA171496	GCA_000336495.1	Contig	4.00809	47.6		AOPM01	120	3576	2013-02-04T00:00:00Z	ftp://ftp.ncbi.nlm.nih.gov/genomes/all/GCA/000/336/495/GCA_000336495.1_PseRuthe1.0	ftp://ftp.ncbi.nlm.nih.gov/genomes/all/GCF/000/336/495/GCF_000336495.1_PseRuthe1.0
Pseudoalteromonas shioyasakiensis	JCM 18891	Yes	SAMN04442129	PRJNA309917	GCA_001550135.1	Scaffold	4.80755	41.3		LRUE01	25	4236	2016-02-05T00:00:00Z	ftp://ftp.ncbi.nlm.nih.gov/genomes/all/GCA/001/550/135/GCA_001550135.1_ASM155013v1	ftp://ftp.ncbi.nlm.nih.gov/genomes/all/GCF/001/550/135/GCF_001550135.1_ASM155013v1
Pseudoalteromonas spongiae	UST010723-006	Yes	SAMN02470926	PRJNA77687	GCA_000238255.4	Complete	4.75241	40.8318	chromosome I:NZ_CP011039.1/CP011039.1;Chromosome II:NZ_CP011040.1/CP011040.1		2	4148	2017-09-18T00:00:00Z	ftp://ftp.ncbi.nlm.nih.gov/genomes/all/GCA/000/238/255/GCA_000238255.4_ASM23825v4	ftp://ftp.ncbi.nlm.nih.gov/genomes/all/GCF/000/238/255/GCF_000238255.3_ASM23825v4
Pseudoalteromonas translucida	KMM 520	Yes	SAMN03380229	PRJNA196224	GCA_001465295.1	Complete	4.14759	40.0905	chromosome I:NZ_CP011034.1/CP011034.1;Chromosome II:NZ_CP011035.1/CP011035.1		2	3569	2015-12-11T00:00:00Z	ftp://ftp.ncbi.nlm.nih.gov/genomes/all/GCA/001/465/295/GCA_001465295.1_ASM146529v1	ftp://ftp.ncbi.nlm.nih.gov/genomes/all/GCF/001/465/295/GCF_001465295.1_ASM146529v1
Pseudoalteromonas tunicata	D2	Yes	SAMN00622973	PRJNA13456	GCA_000153245.1	Scaffold	4.99481	39.9		AAOH01	37	4154	2006-02-24T00:00:00Z	ftp://ftp.ncbi.nlm.nih.gov/genomes/all/GCA/000/153/245/GCA_000153245.1_ASM15324v1	ftp://ftp.ncbi.nlm.nih.gov/genomes/all/GCF/000/153/245/GCF_000153245.1_ASM15324v1
Pseudoalteromonas ulvae	TC14	Yes	SAMN06344515	PRJNA375740	GCA_002156545.1	Scaffold	4.58648	41.6		MWPV01	14	3957	2017-05-22T00:00:00Z	ftp://ftp.ncbi.nlm.nih.gov/genomes/all/GCA/002/156/545/GCA_002156545.1_ASM215654v1	ftp://ftp.ncbi.nlm.nih.gov/genomes/all/GCF/002/156/545/GCF_002156545.1_ASM215654v1
Pseudohaliea rubra	DSM 19751	Yes	SAMN03076238	PRJNA182510	GCA_000764025.1	Scaffold	3.2123	66.1		AUVB01	86	2801	2014-09-24T00:00:00Z	ftp://ftp.ncbi.nlm.nih.gov/genomes/all/GCA/000/764/025/GCA_000764025.1_ASM76402v1	ftp://ftp.ncbi.nlm.nih.gov/genomes/all/GCF/000/764/025/GCF_000764025.1_ASM76402v1
Pseudohongiella acticola	KCTC 42131	Yes	SAMN05356477	PRJNA320169	GCA_001758195.1	Contig	3.61248	55.2		MASR01	8	3096	2016-10-12T00:00:00Z	ftp://ftp.ncbi.nlm.nih.gov/genomes/all/GCA/001/758/195/GCA_001758195.1_ASM175819v1	ftp://ftp.ncbi.nlm.nih.gov/genomes/all/GCF/001/758/195/GCF_001758195.1_ASM175819v1
Pseudohongiella spirulinae	KCTC 32221	Yes	SAMN04260401	PRJNA301918	GCA_001444425.1	Complete	3.34512	54	chromosome:NZ_CP013189.1/CP013189.1		1	3027	2015-11-17T00:00:00Z	ftp://ftp.ncbi.nlm.nih.gov/genomes/all/GCA/001/444/425/GCA_001444425.1_ASM144442v1	ftp://ftp.ncbi.nlm.nih.gov/genomes/all/GCF/001/444/425/GCF_001444425.1_ASM144442v1
Pseudomonas aeruginosa	PAO1	Yes	SAMN02603714	PRJNA331	GCA_000006765.1	Complete	6.2644	66.6	chromosome:NC_002516.2/AE004091.2		1	5572	2000-05-16T00:00:00Z	ftp://ftp.ncbi.nlm.nih.gov/genomes/all/GCA/000/006/765/GCA_000006765.1_ASM676v1	ftp://ftp.ncbi.nlm.nih.gov/genomes/all/GCF/000/006/765/GCF_000006765.1_ASM676v1
Pseudomonas aestusnigri	VGXO14	Yes	SAMN06688252	PRJNA381708	GCA_002197985.1	Scaffold	3.82977	60.9		NBYK01	30	3462	2017-06-19T00:00:00Z	ftp://ftp.ncbi.nlm.nih.gov/genomes/all/GCA/002/197/985/GCA_002197985.1_ASM219798v1	ftp://ftp.ncbi.nlm.nih.gov/genomes/all/GCF/002/197/985/GCF_002197985.1_ASM219798v1
Pseudomonas alcaligenes	NEB 585	Yes	SAMN04539664	PRJNA314705	GCA_001597285.1	Complete	4.4063	65.5	chromosome:NZ_CP014784.1/CP014784.1		1	4006	2016-03-25T00:00:00Z	ftp://ftp.ncbi.nlm.nih.gov/genomes/all/GCA/001/597/285/GCA_001597285.1_ASM159728v1	ftp://ftp.ncbi.nlm.nih.gov/genomes/all/GCF/001/597/285/GCF_001597285.1_ASM159728v1
Pseudomonas anguilliseptica	DSM 12111	Yes	SAMN05421553	PRJEB16454	GCA_900105355.1	Contig	5.22962	60.2		FNSC01	3	4626	2016-10-22T00:00:00Z	ftp://ftp.ncbi.nlm.nih.gov/genomes/all/GCA/900/105/355/GCA_900105355.1_IMG-taxon_2687453785_annotated_assembly	ftp://ftp.ncbi.nlm.nih.gov/genomes/all/GCF/900/105/355/GCF_900105355.1_IMG-taxon_2687453785_annotated_assembly
Pseudomonas azotifigens	DSM 17556	Yes	SAMN02441543	PRJNA188903	GCA_000425625.1	Scaffold	5.01742	66.9		AUDU01	59	4406	2013-07-10T00:00:00Z	ftp://ftp.ncbi.nlm.nih.gov/genomes/all/GCA/000/425/625/GCA_000425625.1_ASM42562v1	ftp://ftp.ncbi.nlm.nih.gov/genomes/all/GCF/000/425/625/GCF_000425625.1_ASM42562v1
Pseudomonas balearica	DSM 6083 (=SP1402)	Yes	SAMN02673660	PRJNA240670	GCA_000818015.1	Complete	4.38348	64.7	chromosome:NZ_CP007511.1/CP007511.1		1	3976	2015-01-14T00:00:00Z	ftp://ftp.ncbi.nlm.nih.gov/genomes/all/GCA/000/818/015/GCA_000818015.1_ASM81801v1	ftp://ftp.ncbi.nlm.nih.gov/genomes/all/GCF/000/818/015/GCF_000818015.1_ASM81801v1
Pseudomonas benzenivorans	DSM 8628	Yes	SAMN05216603	PRJEB15910	GCA_900100495.1	Scaffold	5.74314	65.2		FNCT01	44	5123	2016-10-20T00:00:00Z	ftp://ftp.ncbi.nlm.nih.gov/genomes/all/GCA/900/100/495/GCA_900100495.1_IMG-taxon_2663762779_annotated_assembly	ftp://ftp.ncbi.nlm.nih.gov/genomes/all/GCF/900/100/495/GCF_900100495.1_IMG-taxon_2663762779_annotated_assembly
Pseudomonas borbori	DSM 17834	Yes	SAMN05216190	PRJEB17301	GCA_900115555.1	Scaffold	5.27047	63		FOWX01	96	4594	2016-10-31T00:00:00Z	ftp://ftp.ncbi.nlm.nih.gov/genomes/all/GCA/900/115/555/GCA_900115555.1_IMG-taxon_2671180032_annotated_assembly	ftp://ftp.ncbi.nlm.nih.gov/genomes/all/GCF/900/115/555/GCF_900115555.1_IMG-taxon_2671180032_annotated_assembly
Pseudomonas caeni	DSM 24390	Yes	SAMN02440589	PRJNA188884	GCA_000421765.1	Contig	3.02232	48.3		ATXQ01	24	2746	2013-07-09T00:00:00Z	ftp://ftp.ncbi.nlm.nih.gov/genomes/all/GCA/000/421/765/GCA_000421765.1_ASM42176v1	ftp://ftp.ncbi.nlm.nih.gov/genomes/all/GCF/000/421/765/GCF_000421765.1_ASM42176v1
Pseudomonas citronellolis	SJTE-3	Yes	SAMN05178539	PRJNA323396	GCA_001654435.1	Complete	7.67976	66.4985	chromosome:NZ_CP015878.1/CP015878.1; plasmid pRBL16:NZ_CP015879.1/CP015879.1		2	6694	2016-06-02T00:00:00Z	ftp://ftp.ncbi.nlm.nih.gov/genomes/all/GCA/001/654/435/GCA_001654435.1_ASM165443v1	ftp://ftp.ncbi.nlm.nih.gov/genomes/all/GCF/001/654/435/GCF_001654435.1_ASM165443v1
Pseudomonas flexibilis	JCM 14085	Yes	SAMN03174901	PRJNA266854	GCA_000806415.1	Contig	3.7484	65.8		JTAK01	16	3426	2014-12-22T00:00:00Z	ftp://ftp.ncbi.nlm.nih.gov/genomes/all/GCA/000/806/415/GCA_000806415.1_ASM80641v1	ftp://ftp.ncbi.nlm.nih.gov/genomes/all/GCF/000/806/415/GCF_000806415.1_ASM80641v1
Pseudomonas fluorescens	F113	Yes	SAMN02604099	PRJNA76715	GCA_000237065.1	Complete	6.84583	60.8	chromosome:NC_016830.1/CP003150.1		1	5989	2011-12-09T00:00:00Z	ftp://ftp.ncbi.nlm.nih.gov/genomes/all/GCA/000/237/065/GCA_000237065.1_ASM23706v1	ftp://ftp.ncbi.nlm.nih.gov/genomes/all/GCF/000/237/065/GCF_000237065.1_ASM23706v1
Pseudomonas formosensis	JCM 18415	Yes	SAMN05216578	PRJEB17491	GCA_900115905.1	Scaffold	3.44347	62.7		FOYD01	28	3101	2016-10-31T00:00:00Z	ftp://ftp.ncbi.nlm.nih.gov/genomes/all/GCA/900/115/905/GCA_900115905.1_IMG-taxon_2663762775_annotated_assembly	ftp://ftp.ncbi.nlm.nih.gov/genomes/all/GCF/900/115/905/GCF_900115905.1_IMG-taxon_2663762775_annotated_assembly
Pseudomonas fulva	12-X	Yes	SAMN00713619	PRJNA49675	GCA_000213805.1	Complete	4.92077	63.5	chromosome:NC_015556.1/CP002727.1		1	4425	2011-05-17T00:00:00Z	ftp://ftp.ncbi.nlm.nih.gov/genomes/all/GCA/000/213/805/GCA_000213805.1_ASM21380v1	ftp://ftp.ncbi.nlm.nih.gov/genomes/all/GCF/000/213/805/GCF_000213805.1_ASM21380v1
Pseudomonas fuscovaginae	LMG 2158	Yes	SAMN05216581	PRJEB16115	GCA_900108595.1	Chromosome	6.59235	61.4	chromosome I:NZ_LT629972.1/LT629972.1		1	5682	2016-10-27T00:00:00Z	ftp://ftp.ncbi.nlm.nih.gov/genomes/all/GCA/900/108/595/GCA_900108595.1_IMG-taxon_2667527230_annotated_assembly	ftp://ftp.ncbi.nlm.nih.gov/genomes/all/GCF/900/108/595/GCF_900108595.1_IMG-taxon_2667527230_annotated_assembly
Pseudomonas guangdongensis	CCTCC 2012022	Yes	SAMN05216580	PRJEB16458	GCA_900105885.1	Chromosome	3.19115	68.3	chromosome I:NZ_LT629780.1/LT629780.1		1	2857	2016-10-21T00:00:00Z	ftp://ftp.ncbi.nlm.nih.gov/genomes/all/GCA/900/105/885/GCA_900105885.1_IMG-taxon_2667527223_annotated_assembly	ftp://ftp.ncbi.nlm.nih.gov/genomes/all/GCF/900/105/885/GCF_900105885.1_IMG-taxon_2667527223_annotated_assembly
Pseudomonas guineae	LMG 24016	Yes	SAMN05216206	PRJEB17360	GCA_900113745.1	Scaffold	4.14959	58.5		FOQL01	10	3754	2016-10-31T00:00:00Z	ftp://ftp.ncbi.nlm.nih.gov/genomes/all/GCA/900/113/745/GCA_900113745.1_IMG-taxon_2667527413_annotated_assembly	ftp://ftp.ncbi.nlm.nih.gov/genomes/all/GCF/900/113/745/GCF_900113745.1_IMG-taxon_2667527413_annotated_assembly
Pseudomonas hussainii	JCM 19513	Yes	SAMN05216214	PRJEB16845	GCA_900109735.1	Scaffold	3.68231	58.8		FOAS01	45	3422	2016-10-29T00:00:00Z	ftp://ftp.ncbi.nlm.nih.gov/genomes/all/GCA/900/109/735/GCA_900109735.1_IMG-taxon_2663763602_annotated_assembly	ftp://ftp.ncbi.nlm.nih.gov/genomes/all/GCF/900/109/735/GCF_900109735.1_IMG-taxon_2663763602_annotated_assembly
Pseudomonas indica	NBRC 103045	Yes	SAMD00046928	PRJDB211	GCA_002091635.1	Contig	5.78788	64.1		BDAC01	62	5125	2017-04-03T20:48:00Z	ftp://ftp.ncbi.nlm.nih.gov/genomes/all/GCA/002/091/635/GCA_002091635.1_ASM209163v1	ftp://ftp.ncbi.nlm.nih.gov/genomes/all/GCF/002/091/635/GCF_002091635.1_ASM209163v1
Pseudomonas jinjuensis	JCM 21621	Yes	SAMN05216193	PRJEB16237	GCA_900103845.1	Scaffold	5.86867	66.4		FNIJ01	31	5123	2016-10-20T00:00:00Z	ftp://ftp.ncbi.nlm.nih.gov/genomes/all/GCA/900/103/845/GCA_900103845.1_IMG-taxon_2663762768_annotated_assembly	ftp://ftp.ncbi.nlm.nih.gov/genomes/all/GCF/900/103/845/GCF_900103845.1_IMG-taxon_2663762768_annotated_assembly
Pseudomonas kuykendallii	NRRL B-59562	Yes	SAMN05216287	PRJEB16580	GCA_900106975.1	Scaffold	4.69037	65.9		FNNU01	15	4297	2016-10-22T00:00:00Z	ftp://ftp.ncbi.nlm.nih.gov/genomes/all/GCA/900/106/975/GCA_900106975.1_IMG-taxon_2671180037_annotated_assembly	ftp://ftp.ncbi.nlm.nih.gov/genomes/all/GCF/900/106/975/GCF_900106975.1_IMG-taxon_2671180037_annotated_assembly
Pseudomonas litoralis	2SM5	Yes	SAMN05216198	PRJEB16410	GCA_900105005.1	Chromosome	3.98794	58.5	chromosome I:NZ_LT629748.1/LT629748.1		1	3672	2016-10-20T23:54:00Z	ftp://ftp.ncbi.nlm.nih.gov/genomes/all/GCA/900/105/005/GCA_900105005.1_IMG-taxon_2667527220_annotated_assembly	ftp://ftp.ncbi.nlm.nih.gov/genomes/all/GCF/900/105/005/GCF_900105005.1_IMG-taxon_2667527220_annotated_assembly
Pseudomonas lutea	DSM 17257	Yes	SAMN03077637	PRJNA261881	GCA_000759445.1	Contig	5.6475	60.2		JRMB01	5	4867	2014-09-29T00:00:00Z	ftp://ftp.ncbi.nlm.nih.gov/genomes/all/GCA/000/759/445/GCA_000759445.1_ASM75944v1	ftp://ftp.ncbi.nlm.nih.gov/genomes/all/GCF/000/759/445/GCF_000759445.1_ASM75944v1
Pseudomonas marincola	JCM 14761	Yes	SAMN05216264	PRJEB17568	GCA_900116605.1	Scaffold	5.02098	57.1		FPBC01	33	4458	2016-11-02T00:00:00Z	ftp://ftp.ncbi.nlm.nih.gov/genomes/all/GCA/900/116/605/GCA_900116605.1_IMG-taxon_2663763603_annotated_assembly	ftp://ftp.ncbi.nlm.nih.gov/genomes/all/GCF/900/116/605/GCF_900116605.1_IMG-taxon_2663763603_annotated_assembly
Pseudomonas massiliensis	CB1	Yes	SAMEA2821758	PRJEB7542	GCA_000826105.1	Contig	4.72353	62.3		CCYK01	7	4156	2014-10-18T00:00:00Z	ftp://ftp.ncbi.nlm.nih.gov/genomes/all/GCA/000/826/105/GCA_000826105.1_Pseudomonas_massiliensis_CB1	ftp://ftp.ncbi.nlm.nih.gov/genomes/all/GCF/000/826/105/GCF_000826105.1_Pseudomonas_massiliensis_CB1
Pseudomonas mendocina	ymp	Yes	SAMN02598392	PRJNA17457	GCA_000016565.1	Complete	5.07281	64.7	chromosome:NC_009439.1/CP000680.1		1	4569	2007-04-20T00:00:00Z	ftp://ftp.ncbi.nlm.nih.gov/genomes/all/GCA/000/016/565/GCA_000016565.1_ASM1656v1	ftp://ftp.ncbi.nlm.nih.gov/genomes/all/GCF/000/016/565/GCF_000016565.1_ASM1656v1
Pseudomonas monteilii	USDA-ARS-USMARC-56711	Yes	SAMN04158505	PRJNA281531	GCA_001534745.1	Complete	4.71436	64.4	chromosome:NZ_CP013997.1/CP013997.1		1	3899	2016-01-25T00:00:00Z	ftp://ftp.ncbi.nlm.nih.gov/genomes/all/GCA/001/534/745/GCA_001534745.1_ASM153474v1	ftp://ftp.ncbi.nlm.nih.gov/genomes/all/GCF/001/534/745/GCF_001534745.1_ASM153474v1
Pseudomonas nitroreducens	NBRC 12694	Yes	SAMD00046934	PRJDB220	GCA_002091755.1	Contig	6.10514	65		BDAI01	40	5516	2017-04-03T20:49:00Z	ftp://ftp.ncbi.nlm.nih.gov/genomes/all/GCA/002/091/755/GCA_002091755.1_ASM209175v1	ftp://ftp.ncbi.nlm.nih.gov/genomes/all/GCF/002/091/755/GCF_002091755.1_ASM209175v1
Pseudomonas oryzae	KCTC 32247	Yes	SAMN05216221	PRJEB16377	GCA_900104805.1	Chromosome	4.64219	67.4	chromosome I:NZ_LT629751.1/LT629751.1		1	4073	2016-10-20T23:58:00Z	ftp://ftp.ncbi.nlm.nih.gov/genomes/all/GCA/900/104/805/GCA_900104805.1_IMG-taxon_2667527434_annotated_assembly	ftp://ftp.ncbi.nlm.nih.gov/genomes/all/GCF/900/104/805/GCF_900104805.1_IMG-taxon_2667527434_annotated_assembly
Pseudomonas otitidis	DSM 17224	Yes	SAMN05216263	PRJEB17072	GCA_900111835.1	Scaffold	6.34474	66.8		FOJP01	50	5768	2016-10-31T00:00:00Z	ftp://ftp.ncbi.nlm.nih.gov/genomes/all/GCA/900/111/835/GCA_900111835.1_IMG-taxon_2663762781_annotated_assembly	ftp://ftp.ncbi.nlm.nih.gov/genomes/all/GCF/900/111/835/GCF_900111835.1_IMG-taxon_2663762781_annotated_assembly
Pseudomonas pachastrellae	JCM 12285	Yes	SAMN05216256	PRJEB17479	GCA_900114765.1	Scaffold	3.93469	61.2		FOUD01	55	3587	2016-10-31T00:00:00Z	ftp://ftp.ncbi.nlm.nih.gov/genomes/all/GCA/900/114/765/GCA_900114765.1_IMG-taxon_2663763599_annotated_assembly	ftp://ftp.ncbi.nlm.nih.gov/genomes/all/GCF/900/114/765/GCF_900114765.1_IMG-taxon_2663763599_annotated_assembly
Pseudomonas pelagia	CL-AP6	Yes	SAMN02470162	PRJNA197439	GCA_000410875.1	Contig	4.64231	57.4		AROI01	81	4104	2013-06-13T00:00:00Z	ftp://ftp.ncbi.nlm.nih.gov/genomes/all/GCA/000/410/875/GCA_000410875.1_KCCM90073	ftp://ftp.ncbi.nlm.nih.gov/genomes/all/GCF/000/410/875/GCF_000410875.1_KCCM90073
Pseudomonas pohangensis	DSM 17875	Yes	SAMN05216296	PRJEB16450	GCA_900105995.1	Chromosome	3.76969	59.6	chromosome I:NZ_LT629785.1/LT629785.1		1	3402	2016-10-21T00:00:00Z	ftp://ftp.ncbi.nlm.nih.gov/genomes/all/GCA/900/105/995/GCA_900105995.1_IMG-taxon_2667527387_annotated_assembly	ftp://ftp.ncbi.nlm.nih.gov/genomes/all/GCF/900/105/995/GCF_900105995.1_IMG-taxon_2667527387_annotated_assembly
Pseudomonas protegens	CHA0	Yes	SAMN02603271	PRJNA78307	GCA_000397205.1	Complete	6.86798	63.4	chromosome:NC_021237.1/CP003190.1		1	6119	2013-05-16T00:00:00Z	ftp://ftp.ncbi.nlm.nih.gov/genomes/all/GCA/000/397/205/GCA_000397205.1_ASM39720v1	ftp://ftp.ncbi.nlm.nih.gov/genomes/all/GCF/000/397/205/GCF_000397205.1_ASM39720v1
Pseudomonas psychrotolerans	PRS08-11306	No	SAMN05860868	PRJNA345321	GCA_001913135.1	Complete	5.38617	64.8064	chromosome:NZ_CP018758.1/CP018758.1; plasmid pPRS08-11306:NZ_CP018759.1/CP018759.1		2	4772	2016-12-21T00:00:00Z	ftp://ftp.ncbi.nlm.nih.gov/genomes/all/GCA/001/913/135/GCA_001913135.1_ASM191313v1	ftp://ftp.ncbi.nlm.nih.gov/genomes/all/GCF/001/913/135/GCF_001913135.1_ASM191313v1
Pseudomonas putida	PA14H7	Yes	SAMN03198226	PRJNA236584	GCA_000800615.1	Scaffold	5.87875	62.3		JBOP01	7	5220	2014-12-10T00:00:00Z	ftp://ftp.ncbi.nlm.nih.gov/genomes/all/GCA/000/800/615/GCA_000800615.1_PseuPA14H7	ftp://ftp.ncbi.nlm.nih.gov/genomes/all/GCF/000/800/615/GCF_000800615.1_PseuPA14H7
Pseudomonas resinovorans	NBRC 106553	Yes	SAMD00061053	PRJDB685	GCA_000412695.1	Complete	6.48483	65.3177	chromosome:NC_021499.1/AP013068.1; plasmid pCAR1.3:NC_021506.1/AP013069.1		2	5743	2013-06-12T00:00:00Z	ftp://ftp.ncbi.nlm.nih.gov/genomes/all/GCA/000/412/695/GCA_000412695.1_ASM41269v1	ftp://ftp.ncbi.nlm.nih.gov/genomes/all/GCF/000/412/695/GCF_000412695.1_ASM41269v1
Pseudomonas rhizosphaerae	DSM 16299	Yes	SAMN03077633	PRJNA261876	GCA_000761155.1	Complete	4.68863	62	chromosome:NZ_CP009533.1/CP009533.1		1	4086	2014-10-01T00:00:00Z	ftp://ftp.ncbi.nlm.nih.gov/genomes/all/GCA/000/761/155/GCA_000761155.1_ASM76115v1	ftp://ftp.ncbi.nlm.nih.gov/genomes/all/GCF/000/761/155/GCF_000761155.1_ASM76115v1
Pseudomonas sabulinigri	JCM 14963	Yes	SAMN05216271	PRJEB16439	GCA_900105255.1	Chromosome	4.0302	59.9	chromosome I:NZ_LT629763.1/LT629763.1		1	3602	2016-10-21T00:00:00Z	ftp://ftp.ncbi.nlm.nih.gov/genomes/all/GCA/900/105/255/GCA_900105255.1_IMG-taxon_2675902958_annotated_assembly	ftp://ftp.ncbi.nlm.nih.gov/genomes/all/GCF/900/105/255/GCF_900105255.1_IMG-taxon_2675902958_annotated_assembly
Pseudomonas sagittaria	JCM 18195	Yes	SAMN05216229	PRJEB17413	GCA_900115715.1	Scaffold	4.60757	66.7		FOXM01	44	4136	2016-10-31T00:00:00Z	ftp://ftp.ncbi.nlm.nih.gov/genomes/all/GCA/900/115/715/GCA_900115715.1_IMG-taxon_2663762798_annotated_assembly	ftp://ftp.ncbi.nlm.nih.gov/genomes/all/GCF/900/115/715/GCF_900115715.1_IMG-taxon_2663762798_annotated_assembly
Pseudomonas salegens	CECT 8338	Yes	SAMN05216210	PRJEB16488	GCA_900105655.1	Chromosome	3.7961	57.7	chromosome I:NZ_LT629787.1/LT629787.1		1	3401	2016-10-21T00:00:00Z	ftp://ftp.ncbi.nlm.nih.gov/genomes/all/GCA/900/105/655/GCA_900105655.1_IMG-taxon_2667527386_annotated_assembly	ftp://ftp.ncbi.nlm.nih.gov/genomes/all/GCF/900/105/655/GCF_900105655.1_IMG-taxon_2667527386_annotated_assembly
Pseudomonas saudimassiliensis	12M76_air	No	SAMEA2539499	PRJEB5504	GCA_000939975.1	Contig	3.34421	62.5			3	3014	2014-09-09T23:03:00Z	ftp://ftp.ncbi.nlm.nih.gov/genomes/all/GCA/000/939/975/GCA_000939975.1_PRJEB5504_assembly_1	ftp://ftp.ncbi.nlm.nih.gov/genomes/all/GCF/000/939/975/GCF_000939975.1_PRJEB5504_assembly_1
Pseudomonas saudiphocaensis	20_BN	Yes	SAMEA2658259	PRJEB6478	GCA_000756775.2	Chromosome	3.67376	61.2	chromosome:NZ_CCSF01000001.1/CCSF01000001.1	CCSF01	1	3336	2014-09-06T00:00:00Z	ftp://ftp.ncbi.nlm.nih.gov/genomes/all/GCA/000/756/775/GCA_000756775.2_PRJEB6478_assembly_1	ftp://ftp.ncbi.nlm.nih.gov/genomes/all/GCF/000/756/775/GCF_000756775.1_PRJEB6478_assembly_1
Pseudomonas stutzeri	CGMCC 1.1803	Yes	SAMN02603041	PRJNA68131	GCA_000219605.1	Complete	4.54793	63.9	chromosome:NC_015740.1/CP002881.1		1	4054	2011-06-29T00:00:00Z	ftp://ftp.ncbi.nlm.nih.gov/genomes/all/GCA/000/219/605/GCA_000219605.1_ASM21960v1	ftp://ftp.ncbi.nlm.nih.gov/genomes/all/GCF/000/219/605/GCF_000219605.1_ASM21960v1
Pseudomonas taeanensis	MS-3	Yes	SAMN02470138	PRJNA217843	GCA_000498575.2	Contig	5.45486	60.9		AWSQ01	18	4752	2013-11-22T00:00:00Z	ftp://ftp.ncbi.nlm.nih.gov/genomes/all/GCA/000/498/575/GCA_000498575.2_MS-3	ftp://ftp.ncbi.nlm.nih.gov/genomes/all/GCF/000/498/575/GCF_000498575.2_MS-3
Pseudomonas thermotolerans	DSM 14292	Yes	SAMN02441073	PRJNA187118	GCA_000364625.1	Scaffold	3.7521	66.8		AQPA01	75	3396	2013-04-15T00:00:00Z	ftp://ftp.ncbi.nlm.nih.gov/genomes/all/GCA/000/364/625/GCA_000364625.1_ASM36462v1	ftp://ftp.ncbi.nlm.nih.gov/genomes/all/GCF/000/364/625/GCF_000364625.1_ASM36462v1
Pseudomonas xinjiangensis	NRRL B-51270	Yes	SAMN05216421	PRJEB16376	GCA_900104945.1	Chromosome	3.53709	60.7	chromosome I:NZ_LT629736.1/LT629736.1		1	3227	2016-10-20T23:42:00Z	ftp://ftp.ncbi.nlm.nih.gov/genomes/all/GCA/900/104/945/GCA_900104945.1_IMG-taxon_2667527388_annotated_assembly	ftp://ftp.ncbi.nlm.nih.gov/genomes/all/GCF/900/104/945/GCF_900104945.1_IMG-taxon_2667527388_annotated_assembly
Pseudomonas yangmingensis	DSM 24213	Yes	SAMN05216217	PRJEB17485	GCA_900114825.1	Scaffold	3.1415	60.4		FOUI01	47	2848	2016-10-31T00:00:00Z	ftp://ftp.ncbi.nlm.nih.gov/genomes/all/GCA/900/114/825/GCA_900114825.1_IMG-taxon_2663762769_annotated_assembly	ftp://ftp.ncbi.nlm.nih.gov/genomes/all/GCF/900/114/825/GCF_900114825.1_IMG-taxon_2663762769_annotated_assembly
Pseudomonas zeshuii	KACC 15471	Yes	SAMN05216295	PRJEB18301	GCA_900141925.1	Scaffold	5.33983	55.3		FQYS01	33	4767	2016-12-02T00:00:00Z	ftp://ftp.ncbi.nlm.nih.gov/genomes/all/GCA/900/141/925/GCA_900141925.1_IMG-taxon_2663762797_annotated_assembly	ftp://ftp.ncbi.nlm.nih.gov/genomes/all/GCF/900/141/925/GCF_900141925.1_IMG-taxon_2663762797_annotated_assembly
Pseudospirillum japonicum	DSM 7165	Yes	SAMN05421831	PRJEB16774	GCA_900108915.1	Contig	2.74423	45.4		FNYH01	30	2340	2016-10-29T00:00:00Z	ftp://ftp.ncbi.nlm.nih.gov/genomes/all/GCA/900/108/915/GCA_900108915.1_IMG-taxon_2675903151_annotated_assembly	ftp://ftp.ncbi.nlm.nih.gov/genomes/all/GCF/900/108/915/GCF_900108915.1_IMG-taxon_2675903151_annotated_assembly
Pseudoxanthomonas dokdonensis	DSM 21858	Yes	SAMN03701687	PRJNA284370	GCA_001431405.1	Contig	3.55366	64.5		LDJL01	34	3099	2015-11-04T00:00:00Z	ftp://ftp.ncbi.nlm.nih.gov/genomes/all/GCA/001/431/405/GCA_001431405.1_ASM143140v1	ftp://ftp.ncbi.nlm.nih.gov/genomes/all/GCF/001/431/405/GCF_001431405.1_ASM143140v1
Pseudoxanthomonas indica	P15	Yes	SAMN06296058	PRJEB19587	GCA_900167565.1	Contig	3.96092	65.4		FUZV01	3	3541	2017-03-09T00:00:00Z	ftp://ftp.ncbi.nlm.nih.gov/genomes/all/GCA/900/167/565/GCA_900167565.1_IMG-taxon_2708742389_annotated_assembly	ftp://ftp.ncbi.nlm.nih.gov/genomes/all/GCF/900/167/565/GCF_900167565.1_IMG-taxon_2708742389_annotated_assembly
Pseudoxanthomonas mexicana	CCH9-G4	Yes	SAMN04299429	PRJNA299404	GCA_001556105.1	Contig	3.94221	66.5		LSIF01	108	3505	2016-02-10T00:00:00Z	ftp://ftp.ncbi.nlm.nih.gov/genomes/all/GCA/001/556/105/GCA_001556105.1_ASM155610v1	ftp://ftp.ncbi.nlm.nih.gov/genomes/all/GCF/001/556/105/GCF_001556105.1_ASM155610v1
Pseudoxanthomonas spadix	BD-a59	No	SAMN02603133	PRJNA67981	GCA_000233915.4	Complete	3.45255	67.7	chromosome:NC_016147.2/CP003093.2		1	3042	2011-11-02T00:00:00Z	ftp://ftp.ncbi.nlm.nih.gov/genomes/all/GCA/000/233/915/GCA_000233915.4_ASM23391v4	ftp://ftp.ncbi.nlm.nih.gov/genomes/all/GCF/000/233/915/GCF_000233915.3_ASM23391v4
Pseudoxanthomonas suwonensis	J1	No	SAMN03453605	PRJNA280019	GCA_000972865.1	Complete	3.89172	70.2	chromosome:NZ_CP011144.1/CP011144.1		1	3230	2015-04-16T00:00:00Z	ftp://ftp.ncbi.nlm.nih.gov/genomes/all/GCA/000/972/865/GCA_000972865.1_ASM97286v1	ftp://ftp.ncbi.nlm.nih.gov/genomes/all/GCF/000/972/865/GCF_000972865.1_ASM97286v1
Pseudoxanthomonas suwonensis	11-1	No	SAMN00713577	PRJNA48619	GCA_000185965.1	Complete	3.41905	70.2	chromosome:NC_014924.1/CP002446.1		1	3043	2011-01-12T00:00:00Z	ftp://ftp.ncbi.nlm.nih.gov/genomes/all/GCA/000/185/965/GCA_000185965.1_ASM18596v1	ftp://ftp.ncbi.nlm.nih.gov/genomes/all/GCF/000/185/965/GCF_000185965.1_ASM18596v1
Pseudoxanthomonas suwonensis	J47	No	SAMN02597204	PRJNA208395	GCA_000513955.1	Scaffold	3.3467	70.6		AZUZ01	43	2912	2014-01-03T00:00:00Z	ftp://ftp.ncbi.nlm.nih.gov/genomes/all/GCA/000/513/955/GCA_000513955.1_ASM51395v1	ftp://ftp.ncbi.nlm.nih.gov/genomes/all/GCF/000/513/955/GCF_000513955.1_ASM51395v1
Psychrobacter alimentarius	PAMC 27889	Yes	SAMN04549283	PRJNA315071	GCA_001606025.1	Complete	3.34944	42.8823	chromosome:NZ_CP014945.1/CP014945.1; plasmid pPAMC27889:NZ_CP014946.1/CP014946.1		2	2700	2016-04-04T00:00:00Z	ftp://ftp.ncbi.nlm.nih.gov/genomes/all/GCA/001/606/025/GCA_001606025.1_ASM160602v1	ftp://ftp.ncbi.nlm.nih.gov/genomes/all/GCF/001/606/025/GCF_001606025.1_ASM160602v1
Psychrobacter arcticus	273-4	Yes	SAMN02598544	PRJNA9633	GCA_000012305.1	Complete	2.6507	42.8	chromosome:NC_007204.1/CP000082.1		1	2087	2005-07-20T00:00:00Z	ftp://ftp.ncbi.nlm.nih.gov/genomes/all/GCA/000/012/305/GCA_000012305.1_ASM1230v1	ftp://ftp.ncbi.nlm.nih.gov/genomes/all/GCF/000/012/305/GCF_000012305.1_ASM1230v1
Psychrobacter pacificensis	DSM 23406	Yes	SAMN05660405	PRJEB15785	GCA_900101915.1	Scaffold	3.06258	44		FNAL01	61	2542	2016-10-20T00:00:00Z	ftp://ftp.ncbi.nlm.nih.gov/genomes/all/GCA/900/101/915/GCA_900101915.1_IMG-taxon_2599185216_annotated_assembly	ftp://ftp.ncbi.nlm.nih.gov/genomes/all/GCF/900/101/915/GCF_900101915.1_IMG-taxon_2599185216_annotated_assembly
Psychrobacter phenylpyruvicus	DSM 7000	Yes	SAMN02743348	PRJNA185653	GCA_000685805.1	Scaffold	3.09805	41.7		JMKP01	106	2460	2014-05-08T00:00:00Z	ftp://ftp.ncbi.nlm.nih.gov/genomes/all/GCA/000/685/805/GCA_000685805.1_ASM68580v1	ftp://ftp.ncbi.nlm.nih.gov/genomes/all/GCF/000/685/805/GCF_000685805.1_ASM68580v1
Psychrobacter urativorans	R10.10B	No	SAMN04076494	PRJNA295628	GCA_001298525.1	Complete	2.93158	42.0753	chromosome:NZ_CP012678.1/CP012678.1; plasmid 1:NZ_CP012707.1/CP012707.1; plasmid 2:NZ_CP012708.1/CP012708.1; plasmid 3:NZ_CP012709.1/CP012709.1; plasmid 4:NZ_CP012710.1/CP012710.1; plasmid 5:NZ_CP012711.1/CP012711.1		6	2385	2015-09-24T00:00:00Z	ftp://ftp.ncbi.nlm.nih.gov/genomes/all/GCA/001/298/525/GCA_001298525.1_ASM129852v1	ftp://ftp.ncbi.nlm.nih.gov/genomes/all/GCF/001/298/525/GCF_001298525.1_ASM129852v1
Psychromonas arctica	DSM 14288	Yes	SAMN02440766	PRJNA188885	GCA_000482725.1	Scaffold	4.7459	37.8		AXWP01	81	3867	2013-10-25T00:00:00Z	ftp://ftp.ncbi.nlm.nih.gov/genomes/all/GCA/000/482/725/GCA_000482725.1_ASM48272v1	ftp://ftp.ncbi.nlm.nih.gov/genomes/all/GCF/000/482/725/GCF_000482725.1_ASM48272v1
Psychromonas hadalis	ATCC BAA-638	Yes	SAMN02440919	PRJNA185221	GCA_000420245.1	Contig	3.97998	39.1		ATUO01	351	3424	2013-07-09T00:00:00Z	ftp://ftp.ncbi.nlm.nih.gov/genomes/all/GCA/000/420/245/GCA_000420245.1_ASM42024v1	ftp://ftp.ncbi.nlm.nih.gov/genomes/all/GCF/000/420/245/GCF_000420245.1_ASM42024v1
Psychromonas ingrahamii	37	Yes	SAMN02598361	PRJNA16187	GCA_000015285.1	Complete	4.5596	40.1	chromosome:NC_008709.1/CP000510.1		1	3683	2006-12-22T00:00:00Z	ftp://ftp.ncbi.nlm.nih.gov/genomes/all/GCA/000/015/285/GCA_000015285.1_ASM1528v1	ftp://ftp.ncbi.nlm.nih.gov/genomes/all/GCF/000/015/285/GCF_000015285.1_ASM1528v1
Psychromonas ossibalaenae	JAMM 0738	Yes	SAMN02441329	PRJNA185226	GCA_000381745.1	Scaffold	5.20431	42		ARML01	107	4330	2013-04-23T00:00:00Z	ftp://ftp.ncbi.nlm.nih.gov/genomes/all/GCA/000/381/745/GCA_000381745.1_ASM38174v1	ftp://ftp.ncbi.nlm.nih.gov/genomes/all/GCF/000/381/745/GCF_000381745.1_ASM38174v1
Rahnella aquatilis	HX2	No	SAMN02603118	PRJNA85539	GCA_000255535.1	Complete	5.6568	52.1505	chromosome:NC_017047.1/CP003403.1; plasmid PRA1:NC_017060.1/CP003404.1; plasmid PRA2:NC_017807.1/CP003405.1; plasmid PRA22:NC_017773.1/CP003406.1		4	4998	2012-03-21T00:00:00Z	ftp://ftp.ncbi.nlm.nih.gov/genomes/all/GCA/000/255/535/GCA_000255535.1_ASM25553v1	ftp://ftp.ncbi.nlm.nih.gov/genomes/all/GCF/000/255/535/GCF_000255535.1_ASM25553v1
Rappaport israeli	B08008	Yes	SAMN04631816	PRJNA318144	GCA_001888055.1	Contig	1.75084	45.2		LXHZ01	58	1448	2016-12-01T00:00:00Z	ftp://ftp.ncbi.nlm.nih.gov/genomes/all/GCA/001/888/055/GCA_001888055.1_ASM188805v1	ftp://ftp.ncbi.nlm.nih.gov/genomes/all/GCF/001/888/055/GCF_001888055.1_ASM188805v1
Reinekea blandensis	MED297	Yes	SAMN02436140	PRJNA13534	GCA_000153185.1	Scaffold	4.52676	52.3		AAOE01	10	4080	2006-02-24T00:00:00Z	ftp://ftp.ncbi.nlm.nih.gov/genomes/all/GCA/000/153/185/GCA_000153185.1_ASM15318v1	ftp://ftp.ncbi.nlm.nih.gov/genomes/all/GCF/000/153/185/GCF_000153185.1_ASM15318v1
Rheinheimera baltica	DSM 14885	Yes	SAMN02441194	PRJNA188888	GCA_000425345.1	Scaffold	4.35177	46.2		AUDG01	134	3828	2013-07-10T00:00:00Z	ftp://ftp.ncbi.nlm.nih.gov/genomes/all/GCA/000/425/345/GCA_000425345.1_ASM42534v1	ftp://ftp.ncbi.nlm.nih.gov/genomes/all/GCF/000/425/345/GCF_000425345.1_ASM42534v1
Rheinheimera nanhaiensis	E407-8	Yes	SAMD00036617	PRJDB83	GCA_000296695.1	Contig	3.9872	51.3		BAFK01	55	3599	2012-03-24T00:00:00Z	ftp://ftp.ncbi.nlm.nih.gov/genomes/all/GCA/000/296/695/GCA_000296695.1_ASM29669v1	ftp://ftp.ncbi.nlm.nih.gov/genomes/all/GCF/000/296/695/GCF_000296695.1_ASM29669v1
Rheinheimera perlucida	DSM 18276	Yes	SAMN02441649	PRJNA187094	GCA_000382165.1	Scaffold	4.00042	48.6		ARNG01	83	3592	2013-04-23T00:00:00Z	ftp://ftp.ncbi.nlm.nih.gov/genomes/all/GCA/000/382/165/GCA_000382165.1_ASM38216v1	ftp://ftp.ncbi.nlm.nih.gov/genomes/all/GCF/000/382/165/GCF_000382165.1_ASM38216v1
Rheinheimera salexigens	KH87	Yes	SAMN05821304	PRJNA344372	GCA_001752395.1	Scaffold	3.44188	42		MKEK01	2	3037	2016-10-04T00:00:00Z	ftp://ftp.ncbi.nlm.nih.gov/genomes/all/GCA/001/752/395/GCA_001752395.1_ASM175239v1	ftp://ftp.ncbi.nlm.nih.gov/genomes/all/GCF/001/752/395/GCF_001752395.1_ASM175239v1
Rhodanobacter denitrificans	2APBS1	Yes	SAMN02232048	PRJNA50861	GCA_000230695.3	Complete	4.22549	67.5	chromosome:NC_020541.1/CP003470.1		1	3790	2013-03-11T00:00:00Z	ftp://ftp.ncbi.nlm.nih.gov/genomes/all/GCA/000/230/695/GCA_000230695.3_ASM23069v3	ftp://ftp.ncbi.nlm.nih.gov/genomes/all/GCF/000/230/695/GCF_000230695.2_ASM23069v3
Rhodanobacter fulvus	Jip2	Yes	SAMN02469837	PRJNA89547	GCA_000264315.1	Contig	3.8796	65.6		AJXU01	130	3352	2012-05-23T00:00:00Z	ftp://ftp.ncbi.nlm.nih.gov/genomes/all/GCA/000/264/315/GCA_000264315.1_Rh18449	ftp://ftp.ncbi.nlm.nih.gov/genomes/all/GCF/000/264/315/GCF_000264315.1_Rh18449
Rhodanobacter glycinis	MO64	Yes	SAMN05192579	PRJEB17426	GCA_900114325.1	Scaffold	3.86594	64.9		FOSR01	29	3294	2016-10-31T00:00:00Z	ftp://ftp.ncbi.nlm.nih.gov/genomes/all/GCA/900/114/325/GCA_900114325.1_IMG-taxon_2651870113_annotated_assembly	ftp://ftp.ncbi.nlm.nih.gov/genomes/all/GCF/900/114/325/GCF_900114325.1_IMG-taxon_2651870113_annotated_assembly
Rhodanobacter spathiphylli	B39	Yes	SAMN02469836	PRJNA89545	GCA_000264295.1	Contig	3.91058	66.5		AJXT01	203	3353	2012-05-23T00:00:00Z	ftp://ftp.ncbi.nlm.nih.gov/genomes/all/GCA/000/264/295/GCA_000264295.1_Rh17631	ftp://ftp.ncbi.nlm.nih.gov/genomes/all/GCF/000/264/295/GCF_000264295.1_Rh17631
Rickettsiella grylli	Gryllus bimaculatus	No	SAMN02435840	PRJNA16722	GCA_000168295.1	Contig	1.58124	37.9		AAQJ02	2	1408	2006-05-02T00:00:00Z	ftp://ftp.ncbi.nlm.nih.gov/genomes/all/GCA/000/168/295/GCA_000168295.1_ASM16829v1	ftp://ftp.ncbi.nlm.nih.gov/genomes/all/GCF/000/168/295/GCF_000168295.1_ASM16829v1
Rodentibacter heylii	1998236014	Yes	SAMN05858751	PRJNA343597	GCA_001998905.1	Contig	2.32666	37.4		MLAA01	75	2006	2017-02-15T00:00:00Z	ftp://ftp.ncbi.nlm.nih.gov/genomes/all/GCA/001/998/905/GCA_001998905.1_ASM199890v1	ftp://ftp.ncbi.nlm.nih.gov/genomes/all/GCF/001/998/905/GCF_001998905.1_ASM199890v1
Rodentibacter pneumotropicus	DSM 21403	Yes	SAMN02256441	PRJNA165419	GCA_000379905.1	Scaffold	2.25717	39.8		ARBW01	22	1994	2013-04-22T00:00:00Z	ftp://ftp.ncbi.nlm.nih.gov/genomes/all/GCA/000/379/905/GCA_000379905.1_ASM37990v1	ftp://ftp.ncbi.nlm.nih.gov/genomes/all/GCF/000/379/905/GCF_000379905.1_ASM37990v1
Rosenbergiella nectarea	8N4	Yes	SAMN05216522	PRJEB17013	GCA_900111105.1	Scaffold	3.29472	47.5		FOGC01	30	3063	2016-10-29T00:00:00Z	ftp://ftp.ncbi.nlm.nih.gov/genomes/all/GCA/900/111/105/GCA_900111105.1_IMG-taxon_2651870171_annotated_assembly	ftp://ftp.ncbi.nlm.nih.gov/genomes/all/GCF/900/111/105/GCF_900111105.1_IMG-taxon_2651870171_annotated_assembly
Rouxiella chamberiensis	130333	Yes	SAMN03106102	PRJNA263737	GCA_000951135.1	Scaffold	4.6521	54.1		JRWU01	126	4045	2015-03-11T00:00:00Z	ftp://ftp.ncbi.nlm.nih.gov/genomes/all/GCA/000/951/135/GCA_000951135.1_ASM95113v1	ftp://ftp.ncbi.nlm.nih.gov/genomes/all/GCF/000/951/135/GCF_000951135.1_ASM95113v1
Rudaea cellulosilytica	DSM 22992	Yes	SAMN02441343	PRJNA181371	GCA_000378125.1	Scaffold	4.34364	63.7		ARJQ01	6	3650	2013-04-22T00:00:00Z	ftp://ftp.ncbi.nlm.nih.gov/genomes/all/GCA/000/378/125/GCA_000378125.1_ASM37812v1	ftp://ftp.ncbi.nlm.nih.gov/genomes/all/GCF/000/378/125/GCF_000378125.1_ASM37812v1
Rugamonas rubra	ATCC 43154	Yes	SAMN02982985	PRJEB17471	GCA_900114705.1	Scaffold	6.8305	67		FOTW01	82	5813	2016-10-31T00:00:00Z	ftp://ftp.ncbi.nlm.nih.gov/genomes/all/GCA/900/114/705/GCA_900114705.1_IMG-taxon_2597490347_annotated_assembly	ftp://ftp.ncbi.nlm.nih.gov/genomes/all/GCF/900/114/705/GCF_900114705.1_IMG-taxon_2597490347_annotated_assembly
Ruminobacter amylophilus	DSM 1361	Yes	SAMN02910344	PRJEB17364	GCA_900115655.1	Scaffold	2.81506	42.7		FOXF01	117	2184	2016-10-31T00:00:00Z	ftp://ftp.ncbi.nlm.nih.gov/genomes/all/GCA/900/115/655/GCA_900115655.1_IMG-taxon_2595698241_annotated_assembly	ftp://ftp.ncbi.nlm.nih.gov/genomes/all/GCF/900/115/655/GCF_900115655.1_IMG-taxon_2595698241_annotated_assembly
Saccharophagus degradans	2-40	Yes	SAMN02598483	PRJNA316	GCA_000013665.1	Complete	5.05753	45.8	chromosome:NC_007912.1/CP000282.1		1	4020	2006-03-17T00:00:00Z	ftp://ftp.ncbi.nlm.nih.gov/genomes/all/GCA/000/013/665/GCA_000013665.1_ASM1366v1	ftp://ftp.ncbi.nlm.nih.gov/genomes/all/GCF/000/013/665/GCF_000013665.1_ASM1366v1
Saccharospirillum impatiens	DSM 12546	Yes	SAMN02440661	PRJNA185657	GCA_000423605.1	Scaffold	4.74315	55.4		AUIH01	148	4111	2013-07-10T00:00:00Z	ftp://ftp.ncbi.nlm.nih.gov/genomes/all/GCA/000/423/605/GCA_000423605.1_ASM42360v1	ftp://ftp.ncbi.nlm.nih.gov/genomes/all/GCF/000/423/605/GCF_000423605.1_ASM42360v1
Salinicola socius	SMB35	Yes	SAMN06145960	PRJNA357614	GCA_001937195.1	Contig	4.17412	62.2		MSDO01	156	3646	2017-01-05T00:00:00Z	ftp://ftp.ncbi.nlm.nih.gov/genomes/all/GCA/001/937/195/GCA_001937195.1_ASM193719v1	ftp://ftp.ncbi.nlm.nih.gov/genomes/all/GCF/001/937/195/GCF_001937195.1_ASM193719v1
Salinimonas chungwhensis	DSM 16280	Yes	SAMN02440468	PRJNA181374	GCA_000378185.1	Scaffold	3.98544	47		ARJT01	30	3523	2013-04-22T00:00:00Z	ftp://ftp.ncbi.nlm.nih.gov/genomes/all/GCA/000/378/185/GCA_000378185.1_ASM37818v1	ftp://ftp.ncbi.nlm.nih.gov/genomes/all/GCF/000/378/185/GCF_000378185.1_ASM37818v1
Salinisphaera hydrothermalis	C41B8	No	SAMN02929445	PRJNA193111	GCA_000732535.1	Contig	4.28231	63.6		APNK01	92	3754	2014-07-22T00:00:00Z	ftp://ftp.ncbi.nlm.nih.gov/genomes/all/GCA/000/732/535/GCA_000732535.1_ASM73253v1	ftp://ftp.ncbi.nlm.nih.gov/genomes/all/GCF/000/732/535/GCF_000732535.1_ASM73253v1
Salinisphaera shabanensis	E1L3A	Yes	SAMN02472183	PRJNA66981	GCA_000215955.3	Contig	3.76033	61.6		AFNV02	41	3411	2011-06-07T00:00:00Z	ftp://ftp.ncbi.nlm.nih.gov/genomes/all/GCA/000/215/955/GCA_000215955.3_SSPSH_V2	ftp://ftp.ncbi.nlm.nih.gov/genomes/all/GCF/000/215/955/GCF_000215955.2_SSPSH_V2
Salinivibrio costicola	LMG 11651	Yes	SAMN02597457	PRJNA196485	GCA_000565345.1	Contig	3.37963	49.3		AQOF01	202	2332	2014-01-07T00:00:00Z	ftp://ftp.ncbi.nlm.nih.gov/genomes/all/GCA/000/565/345/GCA_000565345.1_costicolaLMG11651	ftp://ftp.ncbi.nlm.nih.gov/genomes/all/GCF/000/565/345/GCF_000565345.1_costicolaLMG11651
Salinivibrio proteolyticus	DSM 19052	Yes	SAMN06273037	PRJNA368810	GCA_001996165.1	Contig	3.6035	49.8		MUFP01	51	3216	2017-02-14T00:00:00Z	ftp://ftp.ncbi.nlm.nih.gov/genomes/all/GCA/001/996/165/GCA_001996165.1_ASM199616v1	ftp://ftp.ncbi.nlm.nih.gov/genomes/all/GCF/001/996/165/GCF_001996165.1_ASM199616v1
secondary endosymbiont of Ctenarytaina eucalypti		No	SAMN02604351	PRJNA165193	GCA_000287335.1	Complete	1.44114	43.3	chromosome:NC_018419.1/CP003546.1		1	770	2012-08-13T00:00:00Z	ftp://ftp.ncbi.nlm.nih.gov/genomes/all/GCA/000/287/335/GCA_000287335.1_ASM28733v1	ftp://ftp.ncbi.nlm.nih.gov/genomes/all/GCF/000/287/335/GCF_000287335.1_ASM28733v1
secondary endosymbiont of Heteropsylla cubana		No	SAMN02604352	PRJNA165199	GCA_000287355.1	Complete	1.1216	28.9	chromosome:NC_018420.1/CP003547.1		1	548	2012-08-13T00:00:00Z	ftp://ftp.ncbi.nlm.nih.gov/genomes/all/GCA/000/287/355/GCA_000287355.1_ASM28735v1	ftp://ftp.ncbi.nlm.nih.gov/genomes/all/GCF/000/287/355/GCF_000287355.1_ASM28735v1
Sedimenticola selenatireducens	DSM 17993	Yes	SAMN02440603	PRJNA165429	GCA_000428045.1	Scaffold	4.58853	56.6		ATZE01	37	4148	2013-07-15T00:00:00Z	ftp://ftp.ncbi.nlm.nih.gov/genomes/all/GCA/000/428/045/GCA_000428045.1_ASM42804v1	ftp://ftp.ncbi.nlm.nih.gov/genomes/all/GCF/000/428/045/GCF_000428045.1_ASM42804v1
Sedimenticola thiotaurini	SIP-G1	Yes	SAMN03581174	PRJNA282984	GCA_001007875.1	Complete	3.96228	57.5722	chromosome:NZ_CP011412.1/CP011412.1; plasmid unnamed:NZ_CP011413.1/CP011413.1		2	3597	2015-05-15T00:00:00Z	ftp://ftp.ncbi.nlm.nih.gov/genomes/all/GCA/001/007/875/GCA_001007875.1_ASM100787v1	ftp://ftp.ncbi.nlm.nih.gov/genomes/all/GCF/001/007/875/GCF_001007875.1_ASM100787v1
Serratia fonticola	DSM 4576	Yes	SAMN03450772	PRJNA279822	GCA_001006005.1	Complete	6.00051	53.6	chromosome:NZ_CP011254.1/CP011254.1		1	5265	2015-05-11T00:00:00Z	ftp://ftp.ncbi.nlm.nih.gov/genomes/all/GCA/001/006/005/GCA_001006005.1_ASM100600v1	ftp://ftp.ncbi.nlm.nih.gov/genomes/all/GCF/001/006/005/GCF_001006005.1_ASM100600v1
Serratia liquefaciens	ATCC 27592	Yes	SAMN02604177	PRJNA208332	GCA_000422085.1	Complete	5.28272	55.3766	chromosome:NC_021741.1/CP006252.1; plasmid unnamed:NC_021742.1/CP006253.1		2	4799	2013-07-11T00:00:00Z	ftp://ftp.ncbi.nlm.nih.gov/genomes/all/GCA/000/422/085/GCA_000422085.1_ASM42208v1	ftp://ftp.ncbi.nlm.nih.gov/genomes/all/GCF/000/422/085/GCF_000422085.1_ASM42208v1
Serratia marcescens	Db11	No	SAMEA3138834	PRJEB4201	GCA_000513215.1	Complete	5.1138	59.5	chromosome I:NZ_HG326223.1/HG326223.1		1	4678	2013-11-26T00:00:00Z	ftp://ftp.ncbi.nlm.nih.gov/genomes/all/GCA/000/513/215/GCA_000513215.1_DB11	ftp://ftp.ncbi.nlm.nih.gov/genomes/all/GCF/000/513/215/GCF_000513215.1_DB11
Serratia rubidaea	1122	No	SAMN04481172	PRJNA311262	GCA_001572725.1	Complete	4.92283	59.2	chromosome:NZ_CP014474.1/CP014474.1		1	4488	2016-02-25T00:00:00Z	ftp://ftp.ncbi.nlm.nih.gov/genomes/all/GCA/001/572/725/GCA_001572725.1_ASM157272v1	ftp://ftp.ncbi.nlm.nih.gov/genomes/all/GCF/001/572/725/GCF_001572725.1_ASM157272v1
Serratia symbiotica	type strain:CWBI-2.3	Yes	SAMEA2581874	PRJEB6106	GCA_000821185.1	Contig	3.58175	52.1		CCES01	32	2919	2014-07-04T00:00:00Z	ftp://ftp.ncbi.nlm.nih.gov/genomes/all/GCA/000/821/185/GCA_000821185.1_Serratia_symbiotica	ftp://ftp.ncbi.nlm.nih.gov/genomes/all/GCF/000/821/185/GCF_000821185.1_Serratia_symbiotica
Shewanella algae	MARS 14	Yes	SAMEA3221090	PRJEB8326	GCA_000947195.1	Scaffold	5.00585	52.9		CDQH01	11	4257	2015-01-29T00:00:00Z	ftp://ftp.ncbi.nlm.nih.gov/genomes/all/GCA/000/947/195/GCA_000947195.1_Shewanella_algae_MARS_14	ftp://ftp.ncbi.nlm.nih.gov/genomes/all/GCF/000/947/195/GCF_000947195.1_Shewanella_algae_MARS_14
Shewanella amazonensis	SB2B	Yes	SAMN02598298	PRJNA13385	GCA_000015245.1	Complete	4.30614	53.6	chromosome:NC_008700.1/CP000507.1		1	3684	2006-12-21T00:00:00Z	ftp://ftp.ncbi.nlm.nih.gov/genomes/all/GCA/000/015/245/GCA_000015245.1_ASM1524v1	ftp://ftp.ncbi.nlm.nih.gov/genomes/all/GCF/000/015/245/GCF_000015245.1_ASM1524v1
Shewanella baltica	OS678	No	SAMN00016780	PRJNA47019	GCA_000178875.2	Complete	5.36877	46.276	chromosome:NC_016901.1/CP002383.1; plasmid pSBAL67801:NC_016905.1/CP002384.1		2	4472	2010-12-21T00:00:00Z	ftp://ftp.ncbi.nlm.nih.gov/genomes/all/GCA/000/178/875/GCA_000178875.2_ASM17887v2	ftp://ftp.ncbi.nlm.nih.gov/genomes/all/GCF/000/178/875/GCF_000178875.2_ASM17887v2
Shewanella benthica	KT99	Yes	SAMN02436096	PRJNA13387	GCA_000172075.1	Contig	4.35159	46		ABIC01	129	3381	2007-11-28T00:00:00Z	ftp://ftp.ncbi.nlm.nih.gov/genomes/all/GCA/000/172/075/GCA_000172075.1_ASM17207v1	ftp://ftp.ncbi.nlm.nih.gov/genomes/all/GCF/000/172/075/GCF_000172075.1_ASM17207v1
Shewanella colwelliana	ATCC 39565	Yes	SAMN02584968	PRJNA204100	GCA_000518705.1	Scaffold	4.57562	45.4		JAEC01	58	3860	2014-01-10T00:00:00Z	ftp://ftp.ncbi.nlm.nih.gov/genomes/all/GCA/000/518/705/GCA_000518705.1_ASM51870v1	ftp://ftp.ncbi.nlm.nih.gov/genomes/all/GCF/000/518/705/GCF_000518705.1_ASM51870v1
Shewanella denitrificans	OS-217	Yes	SAMN02598300	PRJNA13390	GCA_000013765.1	Complete	4.54591	45.1	chromosome:NC_007954.1/CP000302.1		1	3775	2006-04-10T00:00:00Z	ftp://ftp.ncbi.nlm.nih.gov/genomes/all/GCA/000/013/765/GCA_000013765.1_ASM1376v1	ftp://ftp.ncbi.nlm.nih.gov/genomes/all/GCF/000/013/765/GCF_000013765.1_ASM1376v1
Shewanella frigidimarina	NCIMB 400	No	SAMN02598301	PRJNA13391	GCA_000014705.1	Complete	4.84526	41.6	chromosome:NC_008345.1/CP000447.1		1	3989	2006-09-14T00:00:00Z	ftp://ftp.ncbi.nlm.nih.gov/genomes/all/GCA/000/014/705/GCA_000014705.1_ASM1470v1	ftp://ftp.ncbi.nlm.nih.gov/genomes/all/GCF/000/014/705/GCF_000014705.1_ASM1470v1
Shewanella japonica	KCTC 22435	Yes	SAMN06628905	PRJNA380174	GCA_002075795.1	Complete	4.97568	40.8	chromosome:NZ_CP020472.1/CP020472.1		1	4036	2017-03-31T00:00:00Z	ftp://ftp.ncbi.nlm.nih.gov/genomes/all/GCA/002/075/795/GCA_002075795.1_ASM207579v1	ftp://ftp.ncbi.nlm.nih.gov/genomes/all/GCF/002/075/795/GCF_002075795.1_ASM207579v1
Shewanella loihica	PV-4	Yes	SAMN00623064	PRJNA13906	GCA_000016065.1	Complete	4.60259	53.7	chromosome:NC_009092.1/CP000606.1		1	3886	2007-03-07T00:00:00Z	ftp://ftp.ncbi.nlm.nih.gov/genomes/all/GCA/000/016/065/GCA_000016065.1_ASM1606v1	ftp://ftp.ncbi.nlm.nih.gov/genomes/all/GCF/000/016/065/GCF_000016065.1_ASM1606v1
Shewanella mangrovi	YQH10	Yes	SAMN02887322	PRJNA253757	GCA_000753795.1	Contig	4.21579	48.1		JPEO01	49	3676	2014-09-10T00:00:00Z	ftp://ftp.ncbi.nlm.nih.gov/genomes/all/GCA/000/753/795/GCA_000753795.1_ASM75379v1	ftp://ftp.ncbi.nlm.nih.gov/genomes/all/GCF/000/753/795/GCF_000753795.1_ASM75379v1
Shewanella marina	JCM 15074	Yes	SAMD00011086	PRJDB631	GCA_000614975.1	Contig	4.42465	40.4		BALM01	75	3455	2014-03-31T21:11:00Z	ftp://ftp.ncbi.nlm.nih.gov/genomes/all/GCA/000/614/975/GCA_000614975.1_ASM61497v1	ftp://ftp.ncbi.nlm.nih.gov/genomes/all/GCF/000/614/975/GCF_000614975.1_ASM61497v1
Shewanella pealeana	ATCC 700345	Yes	SAMN02598386	PRJNA17415	GCA_000018285.1	Complete	5.17458	44.7	chromosome:NC_009901.1/CP000851.1		1	4218	2007-10-04T00:00:00Z	ftp://ftp.ncbi.nlm.nih.gov/genomes/all/GCA/000/018/285/GCA_000018285.1_ASM1828v1	ftp://ftp.ncbi.nlm.nih.gov/genomes/all/GCF/000/018/285/GCF_000018285.1_ASM1828v1
Shewanella piezotolerans	WP3	Yes	SAMN02603456	PRJNA17675	GCA_000014885.1	Complete	5.39648	43.3	chromosome:NC_011566.1/CP000472.1		1	4368	2008-11-13T00:00:00Z	ftp://ftp.ncbi.nlm.nih.gov/genomes/all/GCA/000/014/885/GCA_000014885.1_ASM1488v1	ftp://ftp.ncbi.nlm.nih.gov/genomes/all/GCF/000/014/885/GCF_000014885.1_ASM1488v1
Shewanella psychrophila	WP2	Yes	SAMN04370084	PRJNA306925	GCA_002005305.1	Complete	6.35341	44.3	chromosome:NZ_CP014782.1/CP014782.1		1	5243	2017-02-21T00:00:00Z	ftp://ftp.ncbi.nlm.nih.gov/genomes/all/GCA/002/005/305/GCA_002005305.1_ASM200530v1	ftp://ftp.ncbi.nlm.nih.gov/genomes/all/GCF/002/005/305/GCF_002005305.1_ASM200530v1
Shewanella sediminis	HAW-EB3	Yes	SAMN02598412	PRJNA18789	GCA_000018025.1	Complete	5.51767	46.1	chromosome:NC_009831.1/CP000821.1		1	4514	2007-09-18T00:00:00Z	ftp://ftp.ncbi.nlm.nih.gov/genomes/all/GCA/000/018/025/GCA_000018025.1_ASM1802v1	ftp://ftp.ncbi.nlm.nih.gov/genomes/all/GCF/000/018/025/GCF_000018025.1_ASM1802v1
Shewanella violacea	DSS12	Yes	SAMD00060963	PRJDA34739	GCA_000091325.1	Complete	4.9621	44.7	chromosome:NC_014012.1/AP011177.1		1	3908	2010-04-01T23:08:00Z	ftp://ftp.ncbi.nlm.nih.gov/genomes/all/GCA/000/091/325/GCA_000091325.1_ASM9132v1	ftp://ftp.ncbi.nlm.nih.gov/genomes/all/GCF/000/091/325/GCF_000091325.1_ASM9132v1
Shewanella waksmanii	ATCC BAA-643	Yes	SAMN02584962	PRJNA204050	GCA_000518805.1	Scaffold	4.97148	45.3		JAEH01	82	4204	2014-01-10T00:00:00Z	ftp://ftp.ncbi.nlm.nih.gov/genomes/all/GCA/000/518/805/GCA_000518805.1_ASM51880v1	ftp://ftp.ncbi.nlm.nih.gov/genomes/all/GCF/000/518/805/GCF_000518805.1_ASM51880v1
Shimwellia blattae	DSM 4481	Yes	SAMN02603253	PRJNA36307	GCA_000262305.1	Complete	4.15872	56.5	chromosome:NC_017910.1/CP001560.1		1	3778	2012-05-10T00:00:00Z	ftp://ftp.ncbi.nlm.nih.gov/genomes/all/GCA/000/262/305/GCA_000262305.1_ASM26230v1	ftp://ftp.ncbi.nlm.nih.gov/genomes/all/GCF/000/262/305/GCF_000262305.1_ASM26230v1
Siccibacter turicensis	LMG 23730	Yes	SAMN02318531	PRJNA215386	GCA_000463155.2	Scaffold	4.23673	57.8		AWFZ01	74	3867	2013-08-30T00:00:00Z	ftp://ftp.ncbi.nlm.nih.gov/genomes/all/GCA/000/463/155/GCA_000463155.2_CroZurLMG23730T_1.0	ftp://ftp.ncbi.nlm.nih.gov/genomes/all/GCF/000/463/155/GCF_000463155.2_CroZurLMG23730T_1.0
Silanimonas lenta	DSM 16282	Yes	SAMN02441209	PRJNA185367	GCA_000429065.1	Scaffold	2.64704	71.1		AUBD01	21	2348	2013-07-15T00:00:00Z	ftp://ftp.ncbi.nlm.nih.gov/genomes/all/GCA/000/429/065/GCA_000429065.1_ASM42906v1	ftp://ftp.ncbi.nlm.nih.gov/genomes/all/GCF/000/429/065/GCF_000429065.1_ASM42906v1
Simiduia agarivorans	DSM 21679	Yes	SAMN02603035	PRJNA74637	GCA_000305785.2	Complete	4.30023	55.8	chromosome:NC_018868.3/CP003746.2		1	3745	2012-10-16T00:00:00Z	ftp://ftp.ncbi.nlm.nih.gov/genomes/all/GCA/000/305/785/GCA_000305785.2_ASM30578v2	ftp://ftp.ncbi.nlm.nih.gov/genomes/all/GCF/000/305/785/GCF_000305785.2_ASM30578v2
Sodalis praecaptivus	HS1	Yes	SAMN02641639	PRJNA199998	GCA_000517425.1	Complete	5.15942	57.125	chromosome:NZ_CP006569.1/CP006569.1; plasmid pHS1:NZ_CP006570.1/CP006570.1		2	4383	2014-01-10T00:00:00Z	ftp://ftp.ncbi.nlm.nih.gov/genomes/all/GCA/000/517/425/GCA_000517425.1_ASM51742v1	ftp://ftp.ncbi.nlm.nih.gov/genomes/all/GCF/000/517/425/GCF_000517425.1_ASM51742v1
Solemya pervernicosa	Sp-SM6	Yes	SAMN06016299	PRJNA353273	GCA_002020875.1	Contig	3.56344	54		MPRL01	161	3239	2017-03-06T00:00:00Z	ftp://ftp.ncbi.nlm.nih.gov/genomes/all/GCA/002/020/875/GCA_002020875.1_ASM202087v1	ftp://ftp.ncbi.nlm.nih.gov/genomes/all/GCF/002/020/875/GCF_002020875.1_ASM202087v1
Solemya velum	WH	Yes	SAMN02999586	PRJNA258543	GCA_000787395.1	Scaffold	2.70238	51		JRAA01	10	2525	2014-11-26T00:00:00Z	ftp://ftp.ncbi.nlm.nih.gov/genomes/all/GCA/000/787/395/GCA_000787395.1_ASM78739v1	ftp://ftp.ncbi.nlm.nih.gov/genomes/all/GCF/000/787/395/GCF_000787395.1_ASM78739v1
Solimonas aquatica	DSM 25927	Yes	SAMN04488038	PRJEB17002	GCA_900111015.1	Scaffold	4.42706	66.1		FOFS01	31	3869	2016-10-29T00:00:00Z	ftp://ftp.ncbi.nlm.nih.gov/genomes/all/GCA/900/111/015/GCA_900111015.1_IMG-taxon_2616644811_annotated_assembly	ftp://ftp.ncbi.nlm.nih.gov/genomes/all/GCF/900/111/015/GCF_900111015.1_IMG-taxon_2616644811_annotated_assembly
Solimonas flava	DSM 18980	Yes	SAMN02440644	PRJNA195810	GCA_000426685.1	Scaffold	4.4602	68.9		AUFV01	27	3886	2013-07-10T00:00:00Z	ftp://ftp.ncbi.nlm.nih.gov/genomes/all/GCA/000/426/685/GCA_000426685.1_ASM42668v1	ftp://ftp.ncbi.nlm.nih.gov/genomes/all/GCF/000/426/685/GCF_000426685.1_ASM42668v1
Solimonas soli	DSM 21787	Yes	SAMN02440774	PRJNA195811	GCA_000474945.1	Scaffold	4.1865	68.5		AXDW01	34	3695	2013-10-18T00:00:00Z	ftp://ftp.ncbi.nlm.nih.gov/genomes/all/GCA/000/474/945/GCA_000474945.1_ASM47494v1	ftp://ftp.ncbi.nlm.nih.gov/genomes/all/GCF/000/474/945/GCF_000474945.1_ASM47494v1
Spiribacter curvatus	UAH-SP71	Yes	SAMN02603231	PRJNA203688	GCA_000485905.1	Complete	1.92663	63.9	chromosome:NC_022664.1/CP005990.1		1	1828	2013-10-29T00:00:00Z	ftp://ftp.ncbi.nlm.nih.gov/genomes/all/GCA/000/485/905/GCA_000485905.1_ASM48590v1	ftp://ftp.ncbi.nlm.nih.gov/genomes/all/GCF/000/485/905/GCF_000485905.1_ASM48590v1
Spiribacter salinus	M19-40	Yes	SAMN02603230	PRJNA179191	GCA_000319575.2	Complete	1.73949	62.7	chromosome:NC_021291.1/CP005963.1		1	1667	2013-05-24T00:00:00Z	ftp://ftp.ncbi.nlm.nih.gov/genomes/all/GCA/000/319/575/GCA_000319575.2_ASM31957v2	ftp://ftp.ncbi.nlm.nih.gov/genomes/all/GCF/000/319/575/GCF_000319575.2_ASM31957v2
Spongiibacter marinus	DSM 19753	Yes	SAMN02440685	PRJNA188866	GCA_000422345.1	Scaffold	3.43554	55.1		AULP01	21	3139	2013-07-10T00:00:00Z	ftp://ftp.ncbi.nlm.nih.gov/genomes/all/GCA/000/422/345/GCA_000422345.1_ASM42234v1	ftp://ftp.ncbi.nlm.nih.gov/genomes/all/GCF/000/422/345/GCF_000422345.1_ASM42234v1
Spongiibacter tropicus	DSM 19543	Yes	SAMN02440570	PRJNA185370	GCA_000420325.1	Scaffold	3.94734	57.3		ATUS01	7	3640	2013-07-09T00:00:00Z	ftp://ftp.ncbi.nlm.nih.gov/genomes/all/GCA/000/420/325/GCA_000420325.1_ASM42032v1	ftp://ftp.ncbi.nlm.nih.gov/genomes/all/GCF/000/420/325/GCF_000420325.1_ASM42032v1
Stenotrophomonas acidaminiphila	ZAC14D2_NAIMI4_2	No	SAMN04099006	PRJNA296415	GCA_001314305.1	Complete	4.1383	68.5	chromosome:NZ_CP012900.1/CP012900.1		1	3570	2015-10-14T00:00:00Z	ftp://ftp.ncbi.nlm.nih.gov/genomes/all/GCA/001/314/305/GCA_001314305.1_ASM131430v1	ftp://ftp.ncbi.nlm.nih.gov/genomes/all/GCF/001/314/305/GCF_001314305.1_ASM131430v1
Stenotrophomonas chelatiphaga	DSM 21508	Yes	SAMN03701678	PRJNA284369	GCA_001431535.1	Contig	3.96773	66.8		LDJK01	148	3397	2015-11-04T00:00:00Z	ftp://ftp.ncbi.nlm.nih.gov/genomes/all/GCA/001/431/535/GCA_001431535.1_ASM143153v1	ftp://ftp.ncbi.nlm.nih.gov/genomes/all/GCF/001/431/535/GCF_001431535.1_ASM143153v1
Stenotrophomonas daejeonensis	JCM 16244	Yes	SAMN03701730	PRJNA284378	GCA_001431505.1	Contig	3.28486	68.6		LDJP01	124	2860	2015-11-04T00:00:00Z	ftp://ftp.ncbi.nlm.nih.gov/genomes/all/GCA/001/431/505/GCA_001431505.1_ASM143150v1	ftp://ftp.ncbi.nlm.nih.gov/genomes/all/GCF/001/431/505/GCF_001431505.1_ASM143150v1
Stenotrophomonas ginsengisoli	DSM 24757	Yes	SAMN03701688	PRJNA284375	GCA_001431485.1	Contig	3.37411	65.9		LDJM01	99	2961	2015-11-04T00:00:00Z	ftp://ftp.ncbi.nlm.nih.gov/genomes/all/GCA/001/431/485/GCA_001431485.1_ASM143148v1	ftp://ftp.ncbi.nlm.nih.gov/genomes/all/GCF/001/431/485/GCF_001431485.1_ASM143148v1
Stenotrophomonas koreensis	DSM 17805	Yes	SAMN03701670	PRJNA284363	GCA_001431525.1	Contig	3.0299	66.1		LDJH01	58	2685	2015-11-04T00:00:00Z	ftp://ftp.ncbi.nlm.nih.gov/genomes/all/GCA/001/431/525/GCA_001431525.1_ASM143152v1	ftp://ftp.ncbi.nlm.nih.gov/genomes/all/GCF/001/431/525/GCF_001431525.1_ASM143152v1
Stenotrophomonas maltophilia	K279a	No	SAMEA1705934	PRJNA30351	GCA_000072485.1	Complete	4.85113	66.3	chromosome:NC_010943.1/AM743169.1		1	4365	2008-04-25T00:00:00Z	ftp://ftp.ncbi.nlm.nih.gov/genomes/all/GCA/000/072/485/GCA_000072485.1_ASM7248v1	ftp://ftp.ncbi.nlm.nih.gov/genomes/all/GCF/000/072/485/GCF_000072485.1_ASM7248v1
Stenotrophomonas nitritireducens	2001	No	SAMN05428703	PRJNA330867	GCA_001700965.1	Complete	4.54173	63.8	chromosome:NZ_CP016756.1/CP016756.1		1	3786	2016-08-09T00:00:00Z	ftp://ftp.ncbi.nlm.nih.gov/genomes/all/GCA/001/700/965/GCA_001700965.1_ASM170096v1	ftp://ftp.ncbi.nlm.nih.gov/genomes/all/GCF/001/700/965/GCF_001700965.1_ASM170096v1
Stenotrophomonas panacihumi	JCM 16536	Yes	SAMN04207867	PRJNA299448	GCA_001431645.1	Contig	3.92315	68.8		LLXU01	141	3445	2015-11-04T00:00:00Z	ftp://ftp.ncbi.nlm.nih.gov/genomes/all/GCA/001/431/645/GCA_001431645.1_ASM143164v1	ftp://ftp.ncbi.nlm.nih.gov/genomes/all/GCF/001/431/645/GCF_001431645.1_ASM143164v1
Stenotrophomonas pictorum	JCM 9942	Yes	SAMD00000483	PRJDB659	GCA_001310775.1	Contig	3.34298	65.7		BAZI01	829	2346	2015-10-01T00:00:00Z	ftp://ftp.ncbi.nlm.nih.gov/genomes/all/GCA/001/310/775/GCA_001310775.1_ASM131077v1	ftp://ftp.ncbi.nlm.nih.gov/genomes/all/GCF/001/310/775/GCF_001310775.1_ASM131077v1
Stenotrophomonas rhizophila	QL-P4	No	SAMN05276013	PRJNA326321	GCA_001704155.1	Complete	4.19865	66.8	chromosome:NZ_CP016294.1/CP016294.1		1	3654	2016-08-12T00:00:00Z	ftp://ftp.ncbi.nlm.nih.gov/genomes/all/GCA/001/704/155/GCA_001704155.1_ASM170415v1	ftp://ftp.ncbi.nlm.nih.gov/genomes/all/GCF/001/704/155/GCF_001704155.1_ASM170415v1
Steroidobacter denitrificans	DSM 18526	Yes	SAMN03776156	PRJNA287097	GCA_001579945.1	Complete	3.46725	61.7	chromosome:NZ_CP011971.1/CP011971.1		1	3016	2016-03-03T00:00:00Z	ftp://ftp.ncbi.nlm.nih.gov/genomes/all/GCA/001/579/945/GCA_001579945.1_ASM157994v1	ftp://ftp.ncbi.nlm.nih.gov/genomes/all/GCF/001/579/945/GCF_001579945.1_ASM157994v1
Succinatimonas hippei	YIT 12066	Yes	SAMN00189159	PRJNA48507	GCA_000188195.1	Scaffold	2.30655	40.3		AEVO01	141	1989	2011-02-07T00:00:00Z	ftp://ftp.ncbi.nlm.nih.gov/genomes/all/GCA/000/188/195/GCA_000188195.1_ASM18819v1	ftp://ftp.ncbi.nlm.nih.gov/genomes/all/GCF/000/188/195/GCF_000188195.1_ASM18819v1
Succinimonas amylolytica	DSM 2873	Yes	SAMN02440994	PRJNA182396	GCA_000378405.1	Scaffold	3.96427	48.1		ARKF01	23	2922	2013-04-22T00:00:00Z	ftp://ftp.ncbi.nlm.nih.gov/genomes/all/GCA/000/378/405/GCA_000378405.1_ASM37840v1	ftp://ftp.ncbi.nlm.nih.gov/genomes/all/GCF/000/378/405/GCF_000378405.1_ASM37840v1
Succinivibrio dextrinosolvens	DSM 3072	Yes	SAMN02745213	PRJEB19576	GCA_900167015.1	Contig	2.66678	39		FUXX01	104	2272	2017-03-04T00:00:00Z	ftp://ftp.ncbi.nlm.nih.gov/genomes/all/GCA/900/167/015/GCA_900167015.1_IMG-taxon_2585428075_annotated_assembly	ftp://ftp.ncbi.nlm.nih.gov/genomes/all/GCF/900/167/015/GCF_900167015.1_IMG-taxon_2585428075_annotated_assembly
Sulfurivirga caldicuralii	DSM 17737	Yes	SAMN05443662	PRJEB18288	GCA_900141795.1	Contig	1.67328	59.2		FSRE01	7	1622	2016-12-14T00:00:00Z	ftp://ftp.ncbi.nlm.nih.gov/genomes/all/GCA/900/141/795/GCA_900141795.1_IMG-taxon_2695421043_annotated_assembly	ftp://ftp.ncbi.nlm.nih.gov/genomes/all/GCF/900/141/795/GCF_900141795.1_IMG-taxon_2695421043_annotated_assembly
Suttonella ornithocola	CCUG 49457	Yes	SAMN04631817	PRJNA318147	GCA_001889065.1	Contig	2.51957	39.7		LWHB01	367	2510	2016-12-05T00:00:00Z	ftp://ftp.ncbi.nlm.nih.gov/genomes/all/GCA/001/889/065/GCA_001889065.1_ASM188906v1	ftp://ftp.ncbi.nlm.nih.gov/genomes/all/GCF/001/889/065/GCF_001889065.1_ASM188906v1
Tamilnaduibacter salinus	DSM 28688	Yes	SAMN08775545	PRJNA442664	GCA_003096655.1	Scaffold	3.40013	61.1		QEKQ01	23	3014	2018-05-07T00:00:00Z	ftp://ftp.ncbi.nlm.nih.gov/genomes/all/GCA/003/096/655/GCA_003096655.1_ASM309665v1	ftp://ftp.ncbi.nlm.nih.gov/genomes/all/GCF/003/096/655/GCF_003096655.1_ASM309665v1
Tatlockia micdadei	ATCC 33218	Yes	SAMEA2785665	PRJEB7312	GCA_000953635.1	Complete	3.31003	40.5	chromosome I:NZ_LN614830.1/LN614830.1		1	2828	2014-10-21T00:00:00Z	ftp://ftp.ncbi.nlm.nih.gov/genomes/all/GCA/000/953/635/GCA_000953635.1_LMI	ftp://ftp.ncbi.nlm.nih.gov/genomes/all/GCF/000/953/635/GCF_000953635.1_LMI
Tatumella citrea	DSM 13699	Yes	SAMN04910067	PRJNA319878	GCA_002163585.1	Complete	4.49125	49.6856	chromosome:NZ_CP015579.1/CP015579.1; plasmid unnamed:NZ_CP015580.1/CP015580.1		2	4070	2017-06-02T00:00:00Z	ftp://ftp.ncbi.nlm.nih.gov/genomes/all/GCA/002/163/585/GCA_002163585.1_ASM216358v1	ftp://ftp.ncbi.nlm.nih.gov/genomes/all/GCF/002/163/585/GCF_002163585.1_ASM216358v1
Tatumella saanichensis	NML 06-3099	Yes	SAMN02199362	PRJNA207548	GCA_000439375.1	Contig	3.31862	51.3		ATMI01	56	2989	2013-07-23T00:00:00Z	ftp://ftp.ncbi.nlm.nih.gov/genomes/all/GCA/000/439/375/GCA_000439375.1_06-3099_v1	ftp://ftp.ncbi.nlm.nih.gov/genomes/all/GCF/000/439/375/GCF_000439375.1_06-3099_v1
Terasakiispira papahanaumokuakeensis	PH27A	Yes	SAMN05589748	PRJNA339315	GCA_001709345.1	Scaffold	4.04803	51.3		MDTQ01	2	3407	2016-08-23T00:00:00Z	ftp://ftp.ncbi.nlm.nih.gov/genomes/all/GCA/001/709/345/GCA_001709345.1_ASM170934v1	ftp://ftp.ncbi.nlm.nih.gov/genomes/all/GCF/001/709/345/GCF_001709345.1_ASM170934v1
Teredinibacter turnerae	T7901	No	SAMN02603454	PRJNA30839	GCA_000023025.1	Complete	5.19316	50.9	chromosome:NC_012997.1/CP001614.2		1	4119	2009-05-18T00:00:00Z	ftp://ftp.ncbi.nlm.nih.gov/genomes/all/GCA/000/023/025/GCA_000023025.1_ASM2302v1	ftp://ftp.ncbi.nlm.nih.gov/genomes/all/GCF/000/023/025/GCF_000023025.1_ASM2302v1
Thalassolituus oleivorans	MIL-1	Yes	SAMEA2272589	PRJEB1425	GCA_000355675.1	Complete	3.92033	46.6	chromosome:NC_020888.1/HF680312.1		1	3484	2013-03-14T00:00:00Z	ftp://ftp.ncbi.nlm.nih.gov/genomes/all/GCA/000/355/675/GCA_000355675.1_ASM35567v1	ftp://ftp.ncbi.nlm.nih.gov/genomes/all/GCF/000/355/675/GCF_000355675.1_ASM35567v1
Thalassomonas actiniarum	A5K-106	Yes	SAMN03278135	PRJNA271847	GCA_000948975.1	Scaffold	7.42086	47.3		JYNI01	132	6106	2015-03-06T00:00:00Z	ftp://ftp.ncbi.nlm.nih.gov/genomes/all/GCA/000/948/975/GCA_000948975.1_ASM94897v1	ftp://ftp.ncbi.nlm.nih.gov/genomes/all/GCF/000/948/975/GCF_000948975.1_ASM94897v1
Thalassotalea agarivorans	DSM 19706	Yes	SAMN05660429	PRJEB17046	GCA_900111755.1	Scaffold	3.30653	41.8		FOHK01	26	2932	2016-10-29T00:00:00Z	ftp://ftp.ncbi.nlm.nih.gov/genomes/all/GCA/900/111/755/GCA_900111755.1_IMG-taxon_2599185215_annotated_assembly	ftp://ftp.ncbi.nlm.nih.gov/genomes/all/GCF/900/111/755/GCF_900111755.1_IMG-taxon_2599185215_annotated_assembly
Thalassotalea crassostreae	LPB0090	Yes	SAMN05725820	PRJNA341534	GCA_001831495.1	Complete	3.86167	38.8	chromosome:NZ_CP017689.1/CP017689.1		1	3255	2016-10-24T00:00:00Z	ftp://ftp.ncbi.nlm.nih.gov/genomes/all/GCA/001/831/495/GCA_001831495.1_ASM183149v1	ftp://ftp.ncbi.nlm.nih.gov/genomes/all/GCF/001/831/495/GCF_001831495.1_ASM183149v1
Thaumasiovibrio occultus	C4II189	Yes	SAMD00057775	PRJDB5109	GCA_002157795.1	Scaffold	4.47366	49.4		BDGP01	230	3954	2017-05-18T00:00:00Z	ftp://ftp.ncbi.nlm.nih.gov/genomes/all/GCA/002/157/795/GCA_002157795.1_ASM215779v1	ftp://ftp.ncbi.nlm.nih.gov/genomes/all/GCF/002/157/795/GCF_002157795.1_ASM215779v1
Thaumasiovibrio subtropicus	C4V358	Yes	SAMD00057776	PRJDB5109	GCA_002157755.1	Scaffold	5.40539	47.2		BDGQ01	271	4680	2017-05-18T00:00:00Z	ftp://ftp.ncbi.nlm.nih.gov/genomes/all/GCA/002/157/755/GCA_002157755.1_ASM215775v1	ftp://ftp.ncbi.nlm.nih.gov/genomes/all/GCF/002/157/755/GCF_002157755.1_ASM215775v1
Thermomonas fusca	DSM 15424	Yes	SAMN02440663	PRJNA185674	GCA_000423885.1	Scaffold	3.15145	67.9		AUIV01	52	2800	2013-07-10T00:00:00Z	ftp://ftp.ncbi.nlm.nih.gov/genomes/all/GCA/000/423/885/GCA_000423885.1_ASM42388v1	ftp://ftp.ncbi.nlm.nih.gov/genomes/all/GCF/000/423/885/GCF_000423885.1_ASM42388v1
Thermomonas hydrothermalis	DSM 14834	Yes	SAMN02745204	PRJEB18155	GCA_900129205.1	Scaffold	2.44872	66.1		FQUK01	85	2258	2016-12-02T00:00:00Z	ftp://ftp.ncbi.nlm.nih.gov/genomes/all/GCA/900/129/205/GCA_900129205.1_IMG-taxon_2582581272_annotated_assembly	ftp://ftp.ncbi.nlm.nih.gov/genomes/all/GCF/900/129/205/GCF_900129205.1_IMG-taxon_2582581272_annotated_assembly
Thioalkalivibrio denitrificans	ALJD	Yes	SAMN06319236	PRJNA373980	GCA_002000365.1	Scaffold	3.63935	64.6		MVBK01	167	3312	2017-02-15T00:00:00Z	ftp://ftp.ncbi.nlm.nih.gov/genomes/all/GCA/002/000/365/GCA_002000365.1_ASM200036v1	ftp://ftp.ncbi.nlm.nih.gov/genomes/all/GCF/002/000/365/GCF_002000365.1_ASM200036v1
Thioalkalivibrio halophilus	HL17	Yes	SAMN06317462	PRJNA373847	GCA_001995255.1	Scaffold	2.87179	67.5		MUZR01	97	2649	2017-02-12T00:00:00Z	ftp://ftp.ncbi.nlm.nih.gov/genomes/all/GCA/001/995/255/GCA_001995255.1_Tv_HL17_v1	ftp://ftp.ncbi.nlm.nih.gov/genomes/all/GCF/001/995/255/GCF_001995255.1_Tv_HL17_v1
Thioalkalivibrio nitratireducens	DSM 14787	Yes	SAMN02602962	PRJNA178382	GCA_000321415.2	Complete	4.00235	66.5	chromosome:NC_019902.2/CP003989.2		1	3532	2012-12-17T00:00:00Z	ftp://ftp.ncbi.nlm.nih.gov/genomes/all/GCA/000/321/415/GCA_000321415.2_ASM32141v2	ftp://ftp.ncbi.nlm.nih.gov/genomes/all/GCF/000/321/415/GCF_000321415.2_ASM32141v2
Thioalkalivibrio paradoxus	ARh 1	Yes	SAMN02256529	PRJNA52643	GCA_000227685.3	Complete	3.75673	66.5	chromosome:NZ_CP007029.1/CP007029.1		1	3387	2014-01-03T00:00:00Z	ftp://ftp.ncbi.nlm.nih.gov/genomes/all/GCA/000/227/685/GCA_000227685.3_ASM22768v3	ftp://ftp.ncbi.nlm.nih.gov/genomes/all/GCF/000/227/685/GCF_000227685.2_ASM22768v3
Thioalkalivibrio sulfidiphilus	HL-EbGR7	Yes	SAMN00001443	PRJNA29177	GCA_000021985.1	Complete	3.46455	65.1	chromosome:NC_011901.1/CP001339.1		1	3251	2009-01-13T00:00:00Z	ftp://ftp.ncbi.nlm.nih.gov/genomes/all/GCA/000/021/985/GCA_000021985.1_ASM2198v1	ftp://ftp.ncbi.nlm.nih.gov/genomes/all/GCF/000/021/985/GCF_000021985.1_ASM2198v1
Thioalkalivibrio thiocyanodenitrificans	ARhD 1	Yes	SAMN02261294	PRJNA81091	GCA_000378965.1	Scaffold	3.74665	64.8		AQZO01	3	3450	2013-04-22T00:00:00Z	ftp://ftp.ncbi.nlm.nih.gov/genomes/all/GCA/000/378/965/GCA_000378965.1_ASM37896v1	ftp://ftp.ncbi.nlm.nih.gov/genomes/all/GCF/000/378/965/GCF_000378965.1_ASM37896v1
Thioalkalivibrio thiocyanoxidans	ARh2	Yes	SAMN02441309	PRJNA185302	GCA_000385215.1	Contig	2.76534	66.2		ARQK01	61	2581	2013-04-26T00:00:00Z	ftp://ftp.ncbi.nlm.nih.gov/genomes/all/GCA/000/385/215/GCA_000385215.1_ASM38521v1	ftp://ftp.ncbi.nlm.nih.gov/genomes/all/GCF/000/385/215/GCF_000385215.1_ASM38521v1
Thioalkalivibrio versutus	D301	Yes	SAMN03571539	PRJNA282574	GCA_001020955.1	Complete	2.96936	66	chromosome:NZ_CP011367.1/CP011367.1		1	2727	2015-06-05T00:00:00Z	ftp://ftp.ncbi.nlm.nih.gov/genomes/all/GCA/001/020/955/GCA_001020955.1_ASM102095v1	ftp://ftp.ncbi.nlm.nih.gov/genomes/all/GCF/001/020/955/GCF_001020955.1_ASM102095v1
Thiocapsa marina	5811	Yes	SAMN02261407	PRJNA63055	GCA_000223985.2	Contig	5.59554	64.1		AFWV01	62	4652	2011-08-18T00:00:00Z	ftp://ftp.ncbi.nlm.nih.gov/genomes/all/GCA/000/223/985/GCA_000223985.2_ASM22398v1	ftp://ftp.ncbi.nlm.nih.gov/genomes/all/GCF/000/223/985/GCF_000223985.1_ASM22398v1
Thiocystis violascens	DSM 198	Yes	SAMN02232062	PRJNA60641	GCA_000227745.3	Complete	5.01707	62.6	chromosome:NC_018012.1/CP003154.1		1	4317	2012-06-08T00:00:00Z	ftp://ftp.ncbi.nlm.nih.gov/genomes/all/GCA/000/227/745/GCA_000227745.3_ASM22774v3	ftp://ftp.ncbi.nlm.nih.gov/genomes/all/GCF/000/227/745/GCF_000227745.2_ASM22774v3
Thiofilum flexile	DSM 14609	Yes	SAMN02256434	PRJNA165461	GCA_000380185.1	Scaffold	3.78763	44.4		ARCL01	72	3383	2013-04-22T00:00:00Z	ftp://ftp.ncbi.nlm.nih.gov/genomes/all/GCA/000/380/185/GCA_000380185.1_ASM38018v1	ftp://ftp.ncbi.nlm.nih.gov/genomes/all/GCF/000/380/185/GCF_000380185.1_ASM38018v1
Thioflavicoccus mobilis	8321	Yes	SAMN02232063	PRJNA60883	GCA_000327045.1	Complete	4.13752	65.5486	chromosome:NC_019940.1/CP003051.1; plasmid pTHIMO01:NC_019941.1/CP003052.1		2	3538	2012-12-20T00:00:00Z	ftp://ftp.ncbi.nlm.nih.gov/genomes/all/GCA/000/327/045/GCA_000327045.1_ASM32704v1	ftp://ftp.ncbi.nlm.nih.gov/genomes/all/GCF/000/327/045/GCF_000327045.1_ASM32704v1
Thioflexothrix psekupsii	D3	Yes	SAMN06175409	PRJNA358584	GCA_002149925.1	Contig	3.96826	42.1		MSLT01	27	3272	2017-05-19T00:00:00Z	ftp://ftp.ncbi.nlm.nih.gov/genomes/all/GCA/002/149/925/GCA_002149925.1_ASM214992v1	ftp://ftp.ncbi.nlm.nih.gov/genomes/all/GCF/002/149/925/GCF_002149925.1_ASM214992v1
Thiohalomonas denitrificans	HLD2	Yes	SAMN03097708	PRJEB16125	GCA_900102855.1	Scaffold	3.56363	59.9		FMWD01	28	3175	2016-10-17T00:00:00Z	ftp://ftp.ncbi.nlm.nih.gov/genomes/all/GCA/900/102/855/GCA_900102855.1_IMG-taxon_2593339163_annotated_assembly	ftp://ftp.ncbi.nlm.nih.gov/genomes/all/GCF/900/102/855/GCF_900102855.1_IMG-taxon_2593339163_annotated_assembly
Thiohalorhabdus denitrificans	HL 19	Yes	SAMN04025648	PRJNA294428	GCA_001399755.1	Contig	2.86901	68.9		LJCP01	15	2649	2015-10-19T00:00:00Z	ftp://ftp.ncbi.nlm.nih.gov/genomes/all/GCA/001/399/755/GCA_001399755.1_ASM139975v1	ftp://ftp.ncbi.nlm.nih.gov/genomes/all/GCF/001/399/755/GCF_001399755.1_ASM139975v1
Thiohalospira halophila	HL3	Yes	SAMN05660831	PRJEB17214	GCA_900112605.1	Scaffold	2.6877	69.1		FOMJ01	23	2633	2016-10-30T00:00:00Z	ftp://ftp.ncbi.nlm.nih.gov/genomes/all/GCA/900/112/605/GCA_900112605.1_IMG-taxon_2595698212_annotated_assembly	ftp://ftp.ncbi.nlm.nih.gov/genomes/all/GCF/900/112/605/GCF_900112605.1_IMG-taxon_2595698212_annotated_assembly
Thiolapillus brandeum	Hiromi 1	Yes	SAMD00060997	PRJDA72157	GCA_000828615.1	Complete	3.15364	56.2651	chromosome:NZ_AP012273.1/AP012273.1; plasmid pTBH10:NZ_AP012274.1/AP012274.1; plasmid pTBH13:NZ_AP012275.1/AP012275.1		3	2919	2014-01-16T23:03:00Z	ftp://ftp.ncbi.nlm.nih.gov/genomes/all/GCA/000/828/615/GCA_000828615.1_ASM82861v1	ftp://ftp.ncbi.nlm.nih.gov/genomes/all/GCF/000/828/615/GCF_000828615.1_ASM82861v1
Thiolinea disciformis	DSM 14473	Yes	SAMN02256490	PRJNA165455	GCA_000371925.1	Contig	3.92395	45.1		AQVE01	71	3657	2013-04-19T00:00:00Z	ftp://ftp.ncbi.nlm.nih.gov/genomes/all/GCA/000/371/925/GCA_000371925.1_ASM37192v1	ftp://ftp.ncbi.nlm.nih.gov/genomes/all/GCF/000/371/925/GCF_000371925.1_ASM37192v1
Thiomicrorhabdus arctica	DSM 13458	Yes	SAMN02440985	PRJNA182451	GCA_000381085.1	Scaffold	2.55288	41.9		ARLF01	6	2235	2013-04-23T00:00:00Z	ftp://ftp.ncbi.nlm.nih.gov/genomes/all/GCA/000/381/085/GCA_000381085.1_ASM38108v1	ftp://ftp.ncbi.nlm.nih.gov/genomes/all/GCF/000/381/085/GCF_000381085.1_ASM38108v1
Thiomicrorhabdus chilensis	DSM 12352	Yes	SAMN02440742	PRJNA169748	GCA_000483485.1	Scaffold	2.44303	48.1		AXZC01	2	2201	2013-10-25T00:00:00Z	ftp://ftp.ncbi.nlm.nih.gov/genomes/all/GCA/000/483/485/GCA_000483485.1_ASM48348v1	ftp://ftp.ncbi.nlm.nih.gov/genomes/all/GCF/000/483/485/GCF_000483485.1_ASM48348v1
Thiomicrospira aerophila	AL 3	Yes	SAMN02256538	PRJNA52553	GCA_000227665.3	Complete	2.15836	45.9	chromosome:NZ_CP007030.1/CP007030.1		1	2032	2014-01-03T00:00:00Z	ftp://ftp.ncbi.nlm.nih.gov/genomes/all/GCA/000/227/665/GCA_000227665.3_ASM22766v3	ftp://ftp.ncbi.nlm.nih.gov/genomes/all/GCF/000/227/665/GCF_000227665.2_ASM22766v3
Thiomicrospira cyclica	ALM 1	Yes	SAMN02232061	PRJNA52629	GCA_000214825.1	Complete	1.93246	47	chromosome:NC_015581.1/CP002776.1		1	1661	2011-05-25T00:00:00Z	ftp://ftp.ncbi.nlm.nih.gov/genomes/all/GCA/000/214/825/GCA_000214825.1_ASM21482v1	ftp://ftp.ncbi.nlm.nih.gov/genomes/all/GCF/000/214/825/GCF_000214825.1_ASM21482v1
Thiomicrospira microaerophila	ASL8-2	Yes	SAMN03351773	PRJNA263055	GCA_000934765.1	Scaffold	3.10223	45.7		JYNN01	101	2636	2015-02-26T00:00:00Z	ftp://ftp.ncbi.nlm.nih.gov/genomes/all/GCA/000/934/765/GCA_000934765.1_ASM93476v1	ftp://ftp.ncbi.nlm.nih.gov/genomes/all/GCF/000/934/765/GCF_000934765.1_ASM93476v1
Thiomicrospira pelophila	DSM 1534	Yes	SAMN02745861	PRJNA214438	GCA_000711195.1	Contig	2.10821	44.5		JOMR01	1	1968	2014-06-24T00:00:00Z	ftp://ftp.ncbi.nlm.nih.gov/genomes/all/GCA/000/711/195/GCA_000711195.1_ASM71119v1	ftp://ftp.ncbi.nlm.nih.gov/genomes/all/GCF/000/711/195/GCF_000711195.1_ASM71119v1
Thioploca ingrica	Lake Okotanpe	Yes	SAMD00019192	PRJDB3057	GCA_000828835.1	Complete	4.81001	41.2	chromosome:NZ_AP014633.1/AP014633.1		1	3839	2014-09-19T00:00:00Z	ftp://ftp.ncbi.nlm.nih.gov/genomes/all/GCA/000/828/835/GCA_000828835.1_ASM82883v1	ftp://ftp.ncbi.nlm.nih.gov/genomes/all/GCF/000/828/835/GCF_000828835.1_ASM82883v1
Thiorhodococcus drewsii	AZ1	Yes	SAMN02256531	PRJNA62879	GCA_000224065.2	Contig	5.52419	62.3		AFWT01	141	4487	2011-08-19T00:00:00Z	ftp://ftp.ncbi.nlm.nih.gov/genomes/all/GCA/000/224/065/GCA_000224065.2_ASM22406v1	ftp://ftp.ncbi.nlm.nih.gov/genomes/all/GCF/000/224/065/GCF_000224065.1_ASM22406v1
Thiorhodospira sibirica	ATCC 700588	Yes	SAMN02441807	PRJNA61387	GCA_000227725.2	Contig	3.18887	56.7		AGFD01	186	2638	2011-10-06T00:00:00Z	ftp://ftp.ncbi.nlm.nih.gov/genomes/all/GCA/000/227/725/GCA_000227725.2_ASM22772v1	ftp://ftp.ncbi.nlm.nih.gov/genomes/all/GCF/000/227/725/GCF_000227725.1_ASM22772v1
Thiothrix caldifontis	DSM 21228	Yes	SAMN05660964	PRJEB16659	GCA_900107695.1	Scaffold	3.9369	50.6		FNQP01	64	3650	2016-10-22T00:00:00Z	ftp://ftp.ncbi.nlm.nih.gov/genomes/all/GCA/900/107/695/GCA_900107695.1_IMG-taxon_2599185268_annotated_assembly	ftp://ftp.ncbi.nlm.nih.gov/genomes/all/GCF/900/107/695/GCF_900107695.1_IMG-taxon_2599185268_annotated_assembly
Thiothrix eikelboomii	ATCC 49788	Yes	SAMN02745130	PRJEB19580	GCA_900167255.1	Scaffold	4.15873	46.4		FUYB01	50	3841	2017-03-04T00:00:00Z	ftp://ftp.ncbi.nlm.nih.gov/genomes/all/GCA/900/167/255/GCA_900167255.1_IMG-taxon_2585428147_annotated_assembly	ftp://ftp.ncbi.nlm.nih.gov/genomes/all/GCF/900/167/255/GCF_900167255.1_IMG-taxon_2585428147_annotated_assembly
Thiothrix lacustris	DSM 21227	Yes	SAMN02743987	PRJNA221065	GCA_000621325.1	Scaffold	3.71868	51.3		JHYQ01	50	3495	2014-04-08T00:00:00Z	ftp://ftp.ncbi.nlm.nih.gov/genomes/all/GCA/000/621/325/GCA_000621325.1_ASM62132v1	ftp://ftp.ncbi.nlm.nih.gov/genomes/all/GCF/000/621/325/GCF_000621325.1_ASM62132v1
Thiothrix nivea	DSM 5205	Yes	SAMN02256515	PRJNA51139	GCA_000260135.1	Scaffold	4.69171	54.9		AJUL01	4	4329	2012-04-27T00:00:00Z	ftp://ftp.ncbi.nlm.nih.gov/genomes/all/GCA/000/260/135/GCA_000260135.1_ASM26013v1	ftp://ftp.ncbi.nlm.nih.gov/genomes/all/GCF/000/260/135/GCF_000260135.1_ASM26013v1
Thorsellia anophelis	DSM 18579	Yes	SAMN02583745	PRJEB17045	GCA_900111395.1	Scaffold	3.55098	35.5		FOHV01	67	2826	2016-10-29T00:00:00Z	ftp://ftp.ncbi.nlm.nih.gov/genomes/all/GCA/900/111/395/GCA_900111395.1_IMG-taxon_2599185261_annotated_assembly	ftp://ftp.ncbi.nlm.nih.gov/genomes/all/GCF/900/111/395/GCF_900111395.1_IMG-taxon_2599185261_annotated_assembly
Tolumonas auensis	DSM 9187	Yes	SAMN02598508	PRJNA33873	GCA_000023065.1	Complete	3.47129	49	chromosome:NC_012691.1/CP001616.1		1	3128	2009-05-13T00:00:00Z	ftp://ftp.ncbi.nlm.nih.gov/genomes/all/GCA/000/023/065/GCA_000023065.1_ASM2306v1	ftp://ftp.ncbi.nlm.nih.gov/genomes/all/GCF/000/023/065/GCF_000023065.1_ASM2306v1
Trabulsiella odontotermitis	TbO2.3	No	SAMN03943320	PRJNA291074	GCA_001297765.1	Scaffold	4.60255	54.8		LIFV01	41	4169	2015-09-23T00:00:00Z	ftp://ftp.ncbi.nlm.nih.gov/genomes/all/GCA/001/297/765/GCA_001297765.1_ASM129776v1	ftp://ftp.ncbi.nlm.nih.gov/genomes/all/GCF/001/297/765/GCF_001297765.1_ASM129776v1
Ventosimonas gracilis	CV58	Yes	SAMN04450862	PRJNA310109	GCA_001580025.1	Contig	2.61915	54.9		LSZO01	222	2451	2016-03-03T00:00:00Z	ftp://ftp.ncbi.nlm.nih.gov/genomes/all/GCA/001/580/025/GCA_001580025.1_ASM158002v1	ftp://ftp.ncbi.nlm.nih.gov/genomes/all/GCF/001/580/025/GCF_001580025.1_ASM158002v1
Vibrio aerogenes	CECT 7868	Yes	SAMEA4552037	PRJEB17789	GCA_900130105.1	Contig	5.25026	45.7		FQXZ01	77	4416	2016-12-12T00:00:00Z	ftp://ftp.ncbi.nlm.nih.gov/genomes/all/GCA/900/130/105/GCA_900130105.1_Vibrio.aerogenes_CECT_7868_Velvet_Prokka	ftp://ftp.ncbi.nlm.nih.gov/genomes/all/GCF/900/130/105/GCF_900130105.1_Vibrio.aerogenes_CECT_7868_Velvet_Prokka
Vibrio alginolyticus	RM-24-2	No	SAMN03795183	PRJNA288141	GCA_001267945.1	Scaffold	4.46823	42.8		LFWL01	200	3844	2015-08-17T00:00:00Z	ftp://ftp.ncbi.nlm.nih.gov/genomes/all/GCA/001/267/945/GCA_001267945.1_ASM126794v1	ftp://ftp.ncbi.nlm.nih.gov/genomes/all/GCF/001/267/945/GCF_001267945.1_ASM126794v1
Vibrio alginolyticus	ATCC 17749	Yes	SAMN02603463	PRJNA184046	GCA_000354175.2	Complete	5.14664	44.7	chromosome 1:NC_022349.1/CP006718.1;Chromosome 2:NC_022359.1/CP006719.1		2	4595	2013-09-10T00:00:00Z	ftp://ftp.ncbi.nlm.nih.gov/genomes/all/GCA/000/354/175/GCA_000354175.2_ASM35417v2	ftp://ftp.ncbi.nlm.nih.gov/genomes/all/GCF/000/354/175/GCF_000354175.2_ASM35417v2
Vibrio anguillarum	775	No	SAMN02603689	PRJNA51883	GCA_000217675.1	Complete	4.05205	44.4781	chromosome I:NC_015633.1/CP002284.1;Chromosome II:NC_015637.1/CP002285.1		2	3420	2011-06-09T00:00:00Z	ftp://ftp.ncbi.nlm.nih.gov/genomes/all/GCA/000/217/675/GCA_000217675.1_ASM21767v1	ftp://ftp.ncbi.nlm.nih.gov/genomes/all/GCF/000/217/675/GCF_000217675.1_ASM21767v1
Vibrio breoganii	FF50	No	SAMN04867928	PRJNA318805	GCA_001677275.1	Complete	4.49218	45.1995	chromosome 1:NZ_CP016177.1/CP016177.1;Chromosome 2:NZ_CP016178.1/CP016178.1; plasmid unnamed1:NZ_CP016179.1/CP016179.1		3	3958	2016-06-28T00:00:00Z	ftp://ftp.ncbi.nlm.nih.gov/genomes/all/GCA/001/677/275/GCA_001677275.1_ASM167727v1	ftp://ftp.ncbi.nlm.nih.gov/genomes/all/GCF/001/677/275/GCF_001677275.1_ASM167727v1
Vibrio campbellii	ATCC 25920	Yes	SAMN02603960	PRJNA19857	GCA_000017705.1	Complete	6.05838	45.4023	chromosome I:NC_009783.1/CP000789.1;Chromosome II:NC_009784.1/CP000790.1; plasmid pVIBHAR:NC_009777.1/CP000791.1		3	5210	2007-08-28T00:00:00Z	ftp://ftp.ncbi.nlm.nih.gov/genomes/all/GCA/000/017/705/GCA_000017705.1_ASM1770v1	ftp://ftp.ncbi.nlm.nih.gov/genomes/all/GCF/000/017/705/GCF_000017705.1_ASM1770v1
Vibrio coralliilyticus	OCN014	No	SAMN03010512	PRJNA258550	GCA_000763535.2	Complete	5.73279	45.8007	chromosome 1:NZ_CP009264.1/CP009264.2;Chromosome 2:NZ_CP009265.1/CP009265.2; plasmid pOCN014:NZ_CP009266.1/CP009266.2		3	4988	2014-10-06T00:00:00Z	ftp://ftp.ncbi.nlm.nih.gov/genomes/all/GCA/000/763/535/GCA_000763535.2_ASM76353v2	ftp://ftp.ncbi.nlm.nih.gov/genomes/all/GCF/000/763/535/GCF_000763535.1_ASM76353v2
Vibrio diazotrophicus	NBRC 103148	Yes	SAMD00018681	PRJDB1326	GCA_000740015.1	Contig	4.72175	43.4		BBJY01	57	4155	2014-08-02T00:00:00Z	ftp://ftp.ncbi.nlm.nih.gov/genomes/all/GCA/000/740/015/GCA_000740015.1_ASM74001v1	ftp://ftp.ncbi.nlm.nih.gov/genomes/all/GCF/000/740/015/GCF_000740015.1_ASM74001v1
Vibrio ezurae	NBRC 102218	Yes	SAMD00041795	PRJDB359	GCA_000467185.1	Contig	3.6829	43.3		BATM01	67	3140	2013-09-12T00:00:00Z	ftp://ftp.ncbi.nlm.nih.gov/genomes/all/GCA/000/467/185/GCA_000467185.1_ASM46718v1	ftp://ftp.ncbi.nlm.nih.gov/genomes/all/GCF/000/467/185/GCF_000467185.1_ASM46718v1
Vibrio fluvialis	FDAARGOS_104	No	SAMN03996321	PRJNA231221	GCA_001558415.2	Complete	4.82773	49.8961	chromosome 1:NZ_CP014034.2/CP014034.2;Chromosome 2:NZ_CP014035.2/CP014035.2		2	4338	2016-02-11T00:00:00Z	ftp://ftp.ncbi.nlm.nih.gov/genomes/all/GCA/001/558/415/GCA_001558415.2_ASM155841v2	ftp://ftp.ncbi.nlm.nih.gov/genomes/all/GCF/001/558/415/GCF_001558415.2_ASM155841v2
Vibrio gazogenes	ATCC 43942	Yes	SAMN06053751	PRJNA354876	GCA_002196515.1	Complete	4.78655	45.3086	chromosome 1:NZ_CP018835.1/CP018835.1;Chromosome 2:NZ_CP018836.1/CP018836.1; plasmid unnamed1:NZ_CP018837.1/CP018837.1		3	4112	2017-06-15T00:00:00Z	ftp://ftp.ncbi.nlm.nih.gov/genomes/all/GCA/002/196/515/GCA_002196515.1_ASM219651v1	ftp://ftp.ncbi.nlm.nih.gov/genomes/all/GCF/002/196/515/GCF_002196515.1_ASM219651v1
Vibrio genomosp.	ZF-129	Yes	SAMN02470475	PRJNA164829	GCA_000287055.2	Scaffold	4.41818	43.3		AJYQ02	137	3945	2012-08-13T00:00:00Z	ftp://ftp.ncbi.nlm.nih.gov/genomes/all/GCA/000/287/055/GCA_000287055.2_ASM28705v2	ftp://ftp.ncbi.nlm.nih.gov/genomes/all/GCF/000/287/055/GCF_000287055.2_ASM28705v2
Vibrio genomosp.	FF-238	Yes	SAMN02470455	PRJNA167003	GCA_000272145.2	Scaffold	4.23962	42.3		AJYW02	313	3709	2012-06-25T00:00:00Z	ftp://ftp.ncbi.nlm.nih.gov/genomes/all/GCA/000/272/145/GCA_000272145.2_ASM27214v2	ftp://ftp.ncbi.nlm.nih.gov/genomes/all/GCF/000/272/145/GCF_000272145.2_ASM27214v2
Vibrio litoralis	DSM 17657	Yes	SAMN02440646	PRJNA195825	GCA_000426765.1	Scaffold	3.82388	41.9		AUFZ01	20	3367	2013-07-10T00:00:00Z	ftp://ftp.ncbi.nlm.nih.gov/genomes/all/GCA/000/426/765/GCA_000426765.1_ASM42676v1	ftp://ftp.ncbi.nlm.nih.gov/genomes/all/GCF/000/426/765/GCF_000426765.1_ASM42676v1
Vibrio mangrovi	CECT 7927	Yes	SAMEA103894552	PRJEB19892	GCA_900184095.1	Contig	4.94461	45.6		FXXI01	31	4231	2017-05-24T00:00:00Z	ftp://ftp.ncbi.nlm.nih.gov/genomes/all/GCA/900/184/095/GCA_900184095.1_Vmangrovi_CECT7927_Spades_Prokka	ftp://ftp.ncbi.nlm.nih.gov/genomes/all/GCF/900/184/095/GCF_900184095.1_Vmangrovi_CECT7927_Spades_Prokka
Vibrio mediterranei	NBRC 15635	Yes	SAMD00046756	PRJDB348	GCA_001591125.1	Contig	5.62943	44		BCUE01	67	5050	2016-02-23T00:00:00Z	ftp://ftp.ncbi.nlm.nih.gov/genomes/all/GCA/001/591/125/GCA_001591125.1_ASM159112v1	ftp://ftp.ncbi.nlm.nih.gov/genomes/all/GCF/001/591/125/GCF_001591125.1_ASM159112v1
Vibrio mexicanus	CAIM 1540	Yes	SAMN03339753	PRJNA275160	GCA_001012815.1	Contig	4.8114	45.1		JYJP01	147	3484	2015-05-22T00:00:00Z	ftp://ftp.ncbi.nlm.nih.gov/genomes/all/GCA/001/012/815/GCA_001012815.1_ASM101281v1	ftp://ftp.ncbi.nlm.nih.gov/genomes/all/GCF/001/012/815/GCF_001012815.1_ASM101281v1
Vibrio navarrensis	ATCC 51183	Yes	SAMN02708866	PRJNA242769	GCA_000764325.1	Contig	4.43939	48.4		JMCG01	2	3851	2014-10-07T00:00:00Z	ftp://ftp.ncbi.nlm.nih.gov/genomes/all/GCA/000/764/325/GCA_000764325.1_2540-90v1.0	ftp://ftp.ncbi.nlm.nih.gov/genomes/all/GCF/000/764/325/GCF_000764325.1_2540-90v1.0
Vibrio nigripulchritudo	SFn1	Yes	SAMEA4532329	PRJEB625	GCA_000801275.1	Complete	6.32216	45.76	chromosome 1:NC_022528.1/FO203526.1;Chromosome 2:NC_022543.1/FO203527.1		2	5538	2013-10-01T00:00:00Z	ftp://ftp.ncbi.nlm.nih.gov/genomes/all/GCA/000/801/275/GCA_000801275.1_ASM80127v1	ftp://ftp.ncbi.nlm.nih.gov/genomes/all/GCF/000/801/275/GCF_000801275.2_ASM80127v1
Vibrio ostreicida	UCD-KL16	Yes	SAMN06007766	PRJNA353009	GCA_001957165.1	Contig	4.49607	45.7		MPHM01	60	3900	2017-01-19T00:00:00Z	ftp://ftp.ncbi.nlm.nih.gov/genomes/all/GCA/001/957/165/GCA_001957165.1_ASM195716v1	ftp://ftp.ncbi.nlm.nih.gov/genomes/all/GCF/001/957/165/GCF_001957165.1_ASM195716v1
Vibrio pacinii	DSM 19139	Yes	SAMN02745241	PRJNA234841	GCA_000711795.1	Scaffold	4.30468	45.2		JONH01	53	3805	2014-06-24T00:00:00Z	ftp://ftp.ncbi.nlm.nih.gov/genomes/all/GCA/000/711/795/GCA_000711795.1_ASM71179v1	ftp://ftp.ncbi.nlm.nih.gov/genomes/all/GCF/000/711/795/GCF_000711795.1_ASM71179v1
Vibrio panuliri	CAIM 703	Yes	SAMN05804985	PRJNA343920	GCA_001939725.1	Contig	4.73713	45.1		MJMJ01	47	4177	2017-01-09T00:00:00Z	ftp://ftp.ncbi.nlm.nih.gov/genomes/all/GCA/001/939/725/GCA_001939725.1_ASM193972v1	ftp://ftp.ncbi.nlm.nih.gov/genomes/all/GCF/001/939/725/GCF_001939725.1_ASM193972v1
Vibrio proteolyticus	NBRC 13287	Yes	SAMD00041816	PRJDB344	GCA_000467125.1	Contig	4.74554	50		BATJ01	50	4329	2013-09-12T00:00:00Z	ftp://ftp.ncbi.nlm.nih.gov/genomes/all/GCA/000/467/125/GCA_000467125.1_ASM46712v1	ftp://ftp.ncbi.nlm.nih.gov/genomes/all/GCF/000/467/125/GCF_000467125.1_ASM46712v1
Vibrio scophthalmi	VS-12	Yes	SAMN05225364	PRJNA325204	GCA_001685465.1	Complete	4.92608	44.6162	chromosome 1:NZ_CP016307.1/CP016307.1;Chromosome 2:NZ_CP016308.1/CP016308.1; plasmid pVS127:NZ_CP016309.1/CP016309.1; plasmid pVS14:NZ_CP016311.1/CP016311.1; plasmid pVS53:NZ_CP016310.1/CP016310.1		5	4218	2016-07-15T00:00:00Z	ftp://ftp.ncbi.nlm.nih.gov/genomes/all/GCA/001/685/465/GCA_001685465.1_ASM168546v1	ftp://ftp.ncbi.nlm.nih.gov/genomes/all/GCF/001/685/465/GCF_001685465.1_ASM168546v1
Vibrio sonorensis	CAIM 1076	Yes	SAMN04029016	PRJNA294717	GCA_001854765.1	Contig	4.76784	44.3		LJJE01	138	3920	2016-10-26T00:00:00Z	ftp://ftp.ncbi.nlm.nih.gov/genomes/all/GCA/001/854/765/GCA_001854765.1_ASM185476v1	ftp://ftp.ncbi.nlm.nih.gov/genomes/all/GCF/001/854/765/GCF_001854765.1_ASM185476v1
Vibrio tasmaniensis	LGP32	Yes	SAMEA2271989	PRJEA32815	GCA_000091465.1	Complete	4.97482	43.8653	chromosome 1:NC_011753.2/FM954972.2;Chromosome 2:NC_011744.2/FM954973.2		2	4202	2008-12-17T00:00:00Z	ftp://ftp.ncbi.nlm.nih.gov/genomes/all/GCA/000/091/465/GCA_000091465.1_ASM9146v1	ftp://ftp.ncbi.nlm.nih.gov/genomes/all/GCF/000/091/465/GCF_000091465.1_ASM9146v1
Vibrio toranzoniae	CECT 7225	Yes	SAMEA4016015	PRJEB14181	GCA_900089765.1	Contig	4.56337	43.9		FLOD01	54	3911	2016-06-28T00:00:00Z	ftp://ftp.ncbi.nlm.nih.gov/genomes/all/GCA/900/089/765/GCA_900089765.1_VtoranzoniaeCECT7225_SPAdes_Prokka	ftp://ftp.ncbi.nlm.nih.gov/genomes/all/GCF/900/089/765/GCF_900089765.1_VtoranzoniaeCECT7225_SPAdes_Prokka
Vibrio tritonius	JCM 16456	Yes	SAMD00019582	PRJDB3095	GCA_001547935.1	Complete	5.22193	43.9316	chromosome 1:NZ_AP014635.1/AP014635.1;Chromosome Unknown:NZ_AP014636.1/AP014636.1		2	4470	2015-09-11T00:00:00Z	ftp://ftp.ncbi.nlm.nih.gov/genomes/all/GCA/001/547/935/GCA_001547935.1_ASM154793v1	ftp://ftp.ncbi.nlm.nih.gov/genomes/all/GCF/001/547/935/GCF_001547935.1_ASM154793v1
Vibrio tubiashii	ATCC 19109	Yes	SAMN02940924	PRJNA256164	GCA_000772105.1	Complete	5.54034	45.0269	chromosome 1:NZ_CP009354.1/CP009354.1;Chromosome 2:NZ_CP009355.1/CP009355.1; plasmid p123:NZ_CP009357.1/CP009357.1; plasmid p251:NZ_CP009356.1/CP009356.1; plasmid p48:NZ_CP009359.1/CP009359.1; plasmid p57:NZ_CP009358.1/CP009358.1		6	4958	2014-11-05T00:00:00Z	ftp://ftp.ncbi.nlm.nih.gov/genomes/all/GCA/000/772/105/GCA_000772105.1_ASM77210v1	ftp://ftp.ncbi.nlm.nih.gov/genomes/all/GCF/000/772/105/GCF_000772105.1_ASM77210v1
Vibrio vulnificus	CECT 4999	Yes	SAMN04457466	PRJNA312018	GCA_002215135.1	Complete	5.16313	46.5303	chromosome I:NZ_CP014636.1/CP014636.1;Chromosome II:NZ_CP014637.1/CP014637.1; plasmid pR99:NZ_CP014638.1/CP014638.1		3	4516	2017-07-06T00:00:00Z	ftp://ftp.ncbi.nlm.nih.gov/genomes/all/GCA/002/215/135/GCA_002215135.1_ASM221513v1	ftp://ftp.ncbi.nlm.nih.gov/genomes/all/GCF/002/215/135/GCF_002215135.1_ASM221513v1
Vibrio xiamenensis	CGMCC 1.10228	Yes	SAMN04488136	PRJEB15925	GCA_900100015.1	Scaffold	5.50125	46.4		FNDD01	82	4885	2016-10-20T00:00:00Z	ftp://ftp.ncbi.nlm.nih.gov/genomes/all/GCA/900/100/015/GCA_900100015.1_IMG-taxon_2617270927_annotated_assembly	ftp://ftp.ncbi.nlm.nih.gov/genomes/all/GCF/900/100/015/GCF_900100015.1_IMG-taxon_2617270927_annotated_assembly
Wenzhouxiangella marina	KCTC 42284	Yes	SAMN03793171	PRJNA288075	GCA_001187785.1	Complete	3.6752	65.3	chromosome:NZ_CP012154.1/CP012154.1		1	3038	2015-07-28T00:00:00Z	ftp://ftp.ncbi.nlm.nih.gov/genomes/all/GCA/001/187/785/GCA_001187785.1_ASM118778v1	ftp://ftp.ncbi.nlm.nih.gov/genomes/all/GCF/001/187/785/GCF_001187785.1_ASM118778v1
Wigglesworthia glossinidia endosymbiont of Glossina brevipalpis		No	SAMD00061100	PRJNA274	GCA_000008885.1	Complete	0.703004	22.4962	chromosome:NC_004344.2/BA000021.3; plasmid pWb1:NC_003425.1/AB063523.1		2	636	2002-10-24T00:00:00Z	ftp://ftp.ncbi.nlm.nih.gov/genomes/all/GCA/000/008/885/GCA_000008885.1_ASM888v1	ftp://ftp.ncbi.nlm.nih.gov/genomes/all/GCF/000/008/885/GCF_000008885.1_ASM888v1
Wigglesworthia glossinidia endosymbiont of Glossina morsitans morsitans (Yale colony)		No	SAMN02604338	PRJNA82191	GCA_000247565.1	Complete	0.719535	25.2	chromosome:NC_016893.1/CP003315.1		1	642	2012-02-10T00:00:00Z	ftp://ftp.ncbi.nlm.nih.gov/genomes/all/GCA/000/247/565/GCA_000247565.1_ASM24756v1	ftp://ftp.ncbi.nlm.nih.gov/genomes/all/GCF/000/247/565/GCF_000247565.1_ASM24756v1
Woeseia oceani	XK5	Yes	SAMN05285282	PRJNA326567	GCA_001677435.1	Complete	4.05989	57.8	chromosome:NZ_CP016268.1/CP016268.1		1	3572	2016-06-30T00:00:00Z	ftp://ftp.ncbi.nlm.nih.gov/genomes/all/GCA/001/677/435/GCA_001677435.1_ASM167743v1	ftp://ftp.ncbi.nlm.nih.gov/genomes/all/GCF/001/677/435/GCF_001677435.1_ASM167743v1
Wohlfahrtiimonas chitiniclastica	BM-Y	Yes	SAMN04549360	PRJNA315088	GCA_001632485.1	Contig	2.18198	43.5		LVXD01	2	1858	2016-04-26T00:00:00Z	ftp://ftp.ncbi.nlm.nih.gov/genomes/all/GCA/001/632/485/GCA_001632485.1_ASM163248v1	ftp://ftp.ncbi.nlm.nih.gov/genomes/all/GCF/001/632/485/GCF_001632485.1_ASM163248v1
Wohlfahrtiimonas larvae	kbl006	Yes	SAMN06274967	PRJNA368974	GCA_002006755.1	Contig	2.5086	36.5		MVDO01	282	2361	2017-02-24T00:00:00Z	ftp://ftp.ncbi.nlm.nih.gov/genomes/all/GCA/002/006/755/GCA_002006755.1_ASM200675v1	ftp://ftp.ncbi.nlm.nih.gov/genomes/all/GCF/002/006/755/GCF_002006755.1_ASM200675v1
Xanthomonas citri	CFBP7111	No	SAMN07252112	PRJNA390891	GCA_002218245.1	Complete	5.7105	64.4637	chromosome:NZ_CP022263.1/CP022263.1; plasmid plA:NZ_CP022264.1/CP022264.1; plasmid plB:NZ_CP022266.1/CP022266.1; plasmid plC:NZ_CP022265.1/CP022265.1		4	4772	2017-07-13T00:00:00Z	ftp://ftp.ncbi.nlm.nih.gov/genomes/all/GCA/002/218/245/GCA_002218245.1_ASM221824v1	ftp://ftp.ncbi.nlm.nih.gov/genomes/all/GCF/002/218/245/GCF_002218245.1_ASM221824v1
Xanthomonas fragariae	Fap21	No	SAMN05505397	PRJNA336188	GCA_001705565.1	Complete	4.2827	62.2722	chromosome:NZ_CP016830.1/CP016830.1; plasmid pFap21-1:NZ_CP016831.1/CP016831.1; plasmid pFap21-2:NZ_CP016832.1/CP016832.1		3	3203	2016-08-16T00:00:00Z	ftp://ftp.ncbi.nlm.nih.gov/genomes/all/GCA/001/705/565/GCA_001705565.1_ASM170556v1	ftp://ftp.ncbi.nlm.nih.gov/genomes/all/GCF/001/705/565/GCF_001705565.1_ASM170556v1
Xanthomonas gardneri	ICMP 7383	No	SAMN05823150	PRJNA344031	GCA_001908775.1	Complete	5.62545	63.2927	chromosome:NZ_CP018731.1/CP018731.1; plasmid pICMP7383.1:NZ_CP018732.1/CP018732.1; plasmid pICMP7383.2:NZ_CP018733.1/CP018733.1; plasmid pICMP7383.3:NZ_CP018734.1/CP018734.1		4	4623	2016-12-19T00:00:00Z	ftp://ftp.ncbi.nlm.nih.gov/genomes/all/GCA/001/908/775/GCA_001908775.1_ASM190877v1	ftp://ftp.ncbi.nlm.nih.gov/genomes/all/GCF/001/908/775/GCF_001908775.1_ASM190877v1
Xanthomonas maliensis	M97	Yes	SAMN02469646	PRJNA196946	GCA_000401255.1	Contig	4.96557	66.7		AQPR01	1285	3783	2013-05-23T00:00:00Z	ftp://ftp.ncbi.nlm.nih.gov/genomes/all/GCA/000/401/255/GCA_000401255.1_Xanthomonas_sp._97M	ftp://ftp.ncbi.nlm.nih.gov/genomes/all/GCF/000/401/255/GCF_000401255.1_Xanthomonas_sp._97M
Xanthomonas massiliensis	SN8	Yes	SAMEA3858978	PRJEB12553	GCA_900018785.1	Contig	3.6897	70.5		FCOY01	7	3096	2016-02-02T00:00:00Z	ftp://ftp.ncbi.nlm.nih.gov/genomes/all/GCA/900/018/785/GCA_900018785.1_Xanthomonas_massiliensis	ftp://ftp.ncbi.nlm.nih.gov/genomes/all/GCF/900/018/785/GCF_900018785.1_Xanthomonas_massiliensis
Xanthomonas oryzae	PXO99A	No	SAMN02603061	PRJNA28127	GCA_000019585.2	Complete	5.23855	63.6	chromosome:NC_010717.2/CP000967.2		1	4033	2008-05-16T00:00:00Z	ftp://ftp.ncbi.nlm.nih.gov/genomes/all/GCA/000/019/585/GCA_000019585.2_ASM1958v2	ftp://ftp.ncbi.nlm.nih.gov/genomes/all/GCF/000/019/585/GCF_000019585.2_ASM1958v2
Xanthomonas sacchari	R1	No	SAMN03273272	PRJNA271115	GCA_000815185.1	Complete	5.00611	68.961	chromosome:NZ_CP010409.1/CP010409.1; plasmid unnamed:NZ_CP010410.1/CP010410.1		2	3874	2015-01-06T00:00:00Z	ftp://ftp.ncbi.nlm.nih.gov/genomes/all/GCA/000/815/185/GCA_000815185.1_ASM81518v1	ftp://ftp.ncbi.nlm.nih.gov/genomes/all/GCF/000/815/185/GCF_000815185.1_ASM81518v1
Xanthomonas translucens	Xtu 4699	No	SAMN02797519	PRJNA248137	GCA_001021935.1	Complete	4.56114	68.1	chromosome:NZ_CP008714.1/CP008714.1		1	3608	2015-06-08T00:00:00Z	ftp://ftp.ncbi.nlm.nih.gov/genomes/all/GCA/001/021/935/GCA_001021935.1_ASM102193v1	ftp://ftp.ncbi.nlm.nih.gov/genomes/all/GCF/001/021/935/GCF_001021935.1_ASM102193v1
Xenorhabdus bovienii	SS-2004	No	SAMEA3138245	PRJNA13399	GCA_000027225.1	Complete	4.2255	45	chromosome:NC_013892.1/FN667741.1		1	3516	2010-02-18T23:03:00Z	ftp://ftp.ncbi.nlm.nih.gov/genomes/all/GCA/000/027/225/GCA_000027225.1_ASM2722v1	ftp://ftp.ncbi.nlm.nih.gov/genomes/all/GCF/000/027/225/GCF_000027225.1_ASM2722v1
Xenorhabdus cabanillasii	JM26	No	SAMEA3138917	PRJEB4924	GCA_000531755.1	Contig	4.62099	43.5		CBXE01	496	3810	2014-01-23T00:00:00Z	ftp://ftp.ncbi.nlm.nih.gov/genomes/all/GCA/000/531/755/GCA_000531755.1_XENCA_2134_PRJEB4924	ftp://ftp.ncbi.nlm.nih.gov/genomes/all/GCF/000/531/755/GCF_000531755.1_XENCA_2134_PRJEB4924
Xenorhabdus doucetiae	FRM16	Yes	SAMEA3283113	PRJEB4255	GCA_000968195.1	Complete	4.20365	45.6988	chromosome:NZ_FO704550.1/FO704550.1; plasmid XD_p:NZ_FO704549.1/FO704549.1		2	3462	2014-06-30T00:00:00Z	ftp://ftp.ncbi.nlm.nih.gov/genomes/all/GCA/000/968/195/GCA_000968195.1_ASM96819v1	ftp://ftp.ncbi.nlm.nih.gov/genomes/all/GCF/000/968/195/GCF_000968195.1_ASM96819v1
Xenorhabdus hominickii	ANU1	No	SAMN05207277	PRJNA324515	GCA_001721185.1	Complete	4.5227	43.4	chromosome:NZ_CP016176.1/CP016176.1		1	3820	2016-09-07T00:00:00Z	ftp://ftp.ncbi.nlm.nih.gov/genomes/all/GCA/001/721/185/GCA_001721185.1_ASM172118v1	ftp://ftp.ncbi.nlm.nih.gov/genomes/all/GCF/001/721/185/GCF_001721185.1_ASM172118v1
Xenorhabdus innexi	HGB1681 (deposited as PTA-6826 in the American Type Culture Collection)	No	SAMEA37048168	PRJEB17839	GCA_900155355.1	Scaffold	4.50778	43.7		FTLG01	69	3812	2017-01-10T00:00:00Z	ftp://ftp.ncbi.nlm.nih.gov/genomes/all/GCA/900/155/355/GCA_900155355.1_ASM90015535v1	ftp://ftp.ncbi.nlm.nih.gov/genomes/all/GCF/900/155/355/GCF_900155355.1_ASM90015535v1
Xenorhabdus japonica	DSM 16522	Yes	SAMN05421579	PRJEB17111	GCA_900115195.1	Scaffold	3.5612	42.7		FOVO01	92	2953	2016-10-31T00:00:00Z	ftp://ftp.ncbi.nlm.nih.gov/genomes/all/GCA/900/115/195/GCA_900115195.1_IMG-taxon_2684622846_annotated_assembly	ftp://ftp.ncbi.nlm.nih.gov/genomes/all/GCF/900/115/195/GCF_900115195.1_IMG-taxon_2684622846_annotated_assembly
Xenorhabdus koppenhoeferi	DSM 18168	Yes	SAMN05421784	PRJEB17597	GCA_900116635.1	Scaffold	3.18213	43.1		FPBJ01	91	2589	2016-11-02T00:00:00Z	ftp://ftp.ncbi.nlm.nih.gov/genomes/all/GCA/900/116/635/GCA_900116635.1_IMG-taxon_2684622845_annotated_assembly	ftp://ftp.ncbi.nlm.nih.gov/genomes/all/GCF/900/116/635/GCF_900116635.1_IMG-taxon_2684622845_annotated_assembly
Xenorhabdus nematophila	AN6/1	No	SAMEA2501488	PRJEB5061	GCA_000953355.1	Complete	4.58666	44.2573	chromosome I:NZ_LN681227.1/LN681227.1; plasmid II:NZ_LN681228.1/LN681228.1		2	3759	2014-12-12T00:00:00Z	ftp://ftp.ncbi.nlm.nih.gov/genomes/all/GCA/000/953/355/GCA_000953355.1_XNC2	ftp://ftp.ncbi.nlm.nih.gov/genomes/all/GCF/000/953/355/GCF_000953355.1_XNC2
Xylella fastidiosa	9a5c	No	SAMN02603773	PRJNA271	GCA_000006725.1	Complete	2.73175	52.6433	chromosome:NC_002488.3/AE003849.1; plasmid pXF1.3:NC_002489.3/AE003850.3; plasmid pXF51:NC_002490.1/AE003851.1		3	2379	2000-06-02T00:00:00Z	ftp://ftp.ncbi.nlm.nih.gov/genomes/all/GCA/000/006/725/GCA_000006725.1_ASM672v1	ftp://ftp.ncbi.nlm.nih.gov/genomes/all/GCF/000/006/725/GCF_000006725.1_ASM672v1
Yersinia ruckeri	Big Creek 74	No	SAMN03421018	PRJNA278621	GCA_000964565.1	Complete	3.69972	47.6	chromosome:NZ_CP011078.1/CP011078.1		1	3190	2015-03-27T00:00:00Z	ftp://ftp.ncbi.nlm.nih.gov/genomes/all/GCA/000/964/565/GCA_000964565.1_ASM96456v1	ftp://ftp.ncbi.nlm.nih.gov/genomes/all/GCF/000/964/565/GCF_000964565.1_ASM96456v1
Yokenella regensburgei	ATCC 49455	Yes	SAMN02743390	PRJNA59563	GCA_000735455.1	Contig	4.85344	54.8		JMPS01	105	4479	2014-07-28T00:00:00Z	ftp://ftp.ncbi.nlm.nih.gov/genomes/all/GCA/000/735/455/GCA_000735455.1_GYRE_DRAFTv1	ftp://ftp.ncbi.nlm.nih.gov/genomes/all/GCF/000/735/455/GCF_000735455.1_GYRE_DRAFTv1
Zhongshania aliphaticivorans	SM-2	Yes	SAMN04361929	PRJNA306719	GCA_001586255.1	Complete	4.20436	50.7	chromosome:NZ_CP014544.1/CP014544.1		1	3688	2016-03-10T00:00:00Z	ftp://ftp.ncbi.nlm.nih.gov/genomes/all/GCA/001/586/255/GCA_001586255.1_ASM158625v1	ftp://ftp.ncbi.nlm.nih.gov/genomes/all/GCF/001/586/255/GCF_001586255.1_ASM158625v1
Zooshikella ganghwensis	DSM 15267	Yes	SAMN02441217	PRJNA182446	GCA_000428585.1	Scaffold	5.79866	41		AUAF01	414	4754	2013-07-15T00:00:00Z	ftp://ftp.ncbi.nlm.nih.gov/genomes/all/GCA/000/428/585/GCA_000428585.1_ASM42858v1	ftp://ftp.ncbi.nlm.nih.gov/genomes/all/GCF/000/428/585/GCF_000428585.1_ASM42858v1
Zymobacter palmae	DSM 10491	Yes	SAMN02952986	PRJNA221058	GCA_000620025.1	Scaffold	2.97295	56.1		JHVG01	49	2510	2014-04-08T00:00:00Z	ftp://ftp.ncbi.nlm.nih.gov/genomes/all/GCA/000/620/025/GCA_000620025.1_ASM62002v1	ftp://ftp.ncbi.nlm.nih.gov/genomes/all/GCF/000/620/025/GCF_000620025.1_ASM62002v1
