# Supplementary material for: Reclassification of the Taxonomic Framework of Orders Cellvibrionales, Oceanospirillales, Pseudomonadales, and Alteromonadales in Class Gammaproteobacteria through Phylogenomic Tree Analysis
Source: mSystems. 2020 Sep 15;5(5):e00543-20. doi: 10.1128/mSystems.00543-20 (PMC7498684; doi:10.1128/mSystems.00543-20)
Supplement: TABLE S2 [file mSystems.00543-20-st002.xlsx]

## Sheet: Sheet1
#Organism Name	Strain	Type strain (Yes or No)	BioSample	BioProject	Assembly	Level	Size(Mb)	GC%	Replicons	WGS	Scaffolds	CDS	Release Date	GenBank FTP	RefSeq FTP
Acinetobacter apis	ANC 5114	No	SAMN05444584	PRJEB21552	GCA_900197575.1	Scaffold	2.41378	38.3		FZLN01	12	2149	2017-06-29T00:00:00Z	ftp://ftp.ncbi.nlm.nih.gov/genomes/all/GCA/900/197/575/GCA_900197575.1_IMG-taxon_2690315601_annotated_assembly	ftp://ftp.ncbi.nlm.nih.gov/genomes/all/GCF/900/197/575/GCF_900197575.1_IMG-taxon_2690315601_annotated_assembly
Acinetobacter baumannii	AB030	No	SAMN02940899	PRJNA256157	GCA_000746645.1	Complete	4.33579	39	chromosome:NZ_CP009257.1/CP009257.1		1	4063	2014-08-29T00:00:00Z	ftp://ftp.ncbi.nlm.nih.gov/genomes/all/GCA/000/746/645/GCA_000746645.1_ASM74664v1	ftp://ftp.ncbi.nlm.nih.gov/genomes/all/GCF/000/746/645/GCF_000746645.1_ASM74664v1
Acinetobacter beijerinckii	CIP 110307	Yes	SAMN01087842	PRJNA183271	GCA_000369005.1	Scaffold	3.56333	38.3		APQL01	5	3252	2013-04-16T00:00:00Z	ftp://ftp.ncbi.nlm.nih.gov/genomes/all/GCA/000/369/005/GCA_000369005.1_Acin_beij_CIP_110307_V1	ftp://ftp.ncbi.nlm.nih.gov/genomes/all/GCF/000/369/005/GCF_000369005.1_Acin_beij_CIP_110307_V1
Acinetobacter bohemicus	ANC 3994	Yes	SAMN01828192	PRJNA183332	GCA_000367925.1	Scaffold	3.65769	39.6		APOH01	14	3225	2013-04-16T00:00:00Z	ftp://ftp.ncbi.nlm.nih.gov/genomes/all/GCA/000/367/925/GCA_000367925.1_Acin_sp_ANC_3994_V1	ftp://ftp.ncbi.nlm.nih.gov/genomes/all/GCF/000/367/925/GCF_000367925.1_Acin_sp_ANC_3994_V1
Acinetobacter boissieri	ANC 4422	Yes	SAMN05421733	PRJEB15477	GCA_900096955.1	Contig	2.69021	38		FMYL01	29	2429	2016-10-20T00:00:00Z	ftp://ftp.ncbi.nlm.nih.gov/genomes/all/GCA/900/096/955/GCA_900096955.1_IMG-taxon_2671180229_annotated_assembly	ftp://ftp.ncbi.nlm.nih.gov/genomes/all/GCF/900/096/955/GCF_900096955.1_IMG-taxon_2671180229_annotated_assembly
Acinetobacter bouvetii	CIP 107468	Yes	SAMN01087847	PRJNA183279	GCA_000368865.1	Scaffold	3.38882	45		APQD01	6	3078	2013-04-16T00:00:00Z	ftp://ftp.ncbi.nlm.nih.gov/genomes/all/GCA/000/368/865/GCA_000368865.1_Acin_bouv_CIP_107468_V1	ftp://ftp.ncbi.nlm.nih.gov/genomes/all/GCF/000/368/865/GCF_000368865.1_Acin_bouv_CIP_107468_V1
Acinetobacter brisouii	CIP 110357	Yes	SAMN02335354	PRJNA217359	GCA_000488275.1	Scaffold	3.14851	41.7		AYEU01	7	2879	2013-10-29T00:00:00Z	ftp://ftp.ncbi.nlm.nih.gov/genomes/all/GCA/000/488/275/GCA_000488275.1_Acin_bris_CIP110357_V2	ftp://ftp.ncbi.nlm.nih.gov/genomes/all/GCF/000/488/275/GCF_000488275.1_Acin_bris_CIP110357_V2
Acinetobacter celticus	ANC 4603	Yes	SAMN05375319	PRJNA328585	GCA_001707755.1	Contig	3.0938	39.3		MBDL01	15	2829	2016-08-18T00:00:00Z	ftp://ftp.ncbi.nlm.nih.gov/genomes/all/GCA/001/707/755/GCA_001707755.1_ASM170775v1	ftp://ftp.ncbi.nlm.nih.gov/genomes/all/GCF/001/707/755/GCF_001707755.1_ASM170775v1
Acinetobacter defluvii	WCHA30	Yes	SAMN05356262	PRJNA387062	GCA_001704615.3	Complete	3.81227	38.1025	chromosome:NZ_CP029397.2/CP029397.2; plasmid p1_010030:NZ_CP029389.2/CP029389.2; plasmid p2_010030:NZ_CP029390.2/CP029390.2; plasmid p3_010030:NZ_CP029391.2/CP029391.2; plasmid p4_010030:NZ_CP029392.2/CP029392.2; plasmid p5_010030:NZ_CP029393.2/CP029393.2; plasmid p6_010030:NZ_CP029394.2/CP029394.2; plasmid p7_010030:NZ_CP029395.2/CP029395.2; plasmid pOXA58_010030:NZ_CP029396.2/CP029396.2		9	3466	2018-05-15T00:00:00Z	ftp://ftp.ncbi.nlm.nih.gov/genomes/all/GCA/001/704/615/GCA_001704615.3_ASM170461v3	ftp://ftp.ncbi.nlm.nih.gov/genomes/all/GCF/001/704/615/GCF_001704615.3_ASM170461v3
Acinetobacter equi	114	Yes	SAMN04110325	PRJNA296861	GCA_001307195.1	Complete	3.05427	34.9	chromosome:NZ_CP012808.1/CP012808.1		1	2704	2015-10-06T00:00:00Z	ftp://ftp.ncbi.nlm.nih.gov/genomes/all/GCA/001/307/195/GCA_001307195.1_ASM130719v1	ftp://ftp.ncbi.nlm.nih.gov/genomes/all/GCF/001/307/195/GCF_001307195.1_ASM130719v1
Acinetobacter gerneri	CIP 107464	Yes	SAMN01087849	PRJNA183298	GCA_000368565.1	Scaffold	4.59517	37.9		APPN01	42	4097	2013-04-16T00:00:00Z	ftp://ftp.ncbi.nlm.nih.gov/genomes/all/GCA/000/368/565/GCA_000368565.1_Acin_gern_CIP_107464_V1	ftp://ftp.ncbi.nlm.nih.gov/genomes/all/GCF/000/368/565/GCF_000368565.1_Acin_gern_CIP_107464_V1
Acinetobacter guillouiae	NIPH 991	No	SAMN01087917	PRJNA183302	GCA_000368485.1	Scaffold	4.90577	38.2		APPJ01	4	4402	2013-04-16T00:00:00Z	ftp://ftp.ncbi.nlm.nih.gov/genomes/all/GCA/000/368/485/GCA_000368485.1_Acin_guil_NIPH_991_V1	ftp://ftp.ncbi.nlm.nih.gov/genomes/all/GCF/000/368/485/GCF_000368485.1_Acin_guil_NIPH_991_V1
Acinetobacter gyllenbergii	NIPH 230	No	SAMN01828185	PRJNA183325	GCA_000488195.1	Scaffold	4.55135	41		AYEQ01	13	4054	2013-10-29T00:00:00Z	ftp://ftp.ncbi.nlm.nih.gov/genomes/all/GCA/000/488/195/GCA_000488195.1_Acin_gyll_NIPH_230_V1	ftp://ftp.ncbi.nlm.nih.gov/genomes/all/GCF/000/488/195/GCF_000488195.1_Acin_gyll_NIPH_230_V1
Acinetobacter harbinensis	HITLi 7	Yes	SAMN03274949	PRJNA271565	GCA_000816495.1	Scaffold	2.89979	41.7		JXBK01	6	2485	2015-01-08T00:00:00Z	ftp://ftp.ncbi.nlm.nih.gov/genomes/all/GCA/000/816/495/GCA_000816495.1_ASM81649v1	ftp://ftp.ncbi.nlm.nih.gov/genomes/all/GCF/000/816/495/GCF_000816495.1_ASM81649v1
Acinetobacter indicus	CIP 110367	Yes	SAMN02335352	PRJNA217357	GCA_000488255.1	Scaffold	3.21164	45.4		AYET01	17	2866	2013-10-29T00:00:00Z	ftp://ftp.ncbi.nlm.nih.gov/genomes/all/GCA/000/488/255/GCA_000488255.1_Acin_indi_CIP110367_V2	ftp://ftp.ncbi.nlm.nih.gov/genomes/all/GCF/000/488/255/GCF_000488255.1_Acin_indi_CIP110367_V2
Acinetobacter johnsonii	XBB1	No	SAMN03268929	PRJNA387062	GCA_001484935.1	Complete	4.08133	41.0672	chromosome:NZ_CP010350.1/CP010350.1; plasmid pXBB1-1:NZ_CP010352.1/CP010352.1; plasmid pXBB1-2:NZ_CP010353.1/CP010353.1; plasmid pXBB1-3:NZ_CP010354.1/CP010354.1; plasmid pXBB1-4:NZ_CP010355.1/CP010355.1; plasmid pXBB1-5:NZ_CP010356.1/CP010356.1; plasmid pXBB1-6:NZ_CP010357.1/CP010357.1; plasmid pXBB1-8:NZ_CP010358.1/CP010358.1; plasmid pXBB1-9:NZ_CP010351.1/CP010351.1		9	3652	2016-01-05T00:00:00Z	ftp://ftp.ncbi.nlm.nih.gov/genomes/all/GCA/001/484/935/GCA_001484935.1_ASM148493v1	ftp://ftp.ncbi.nlm.nih.gov/genomes/all/GCF/001/484/935/GCF_001484935.1_ASM148493v1
Acinetobacter junii	65	No	SAMN06198736	PRJNA359984	GCA_001941805.1	Complete	3.37831	38.6	chromosome:NZ_CP019041.1/CP019041.1		1	2967	2017-01-10T00:00:00Z	ftp://ftp.ncbi.nlm.nih.gov/genomes/all/GCA/001/941/805/GCA_001941805.1_ASM194180v1	ftp://ftp.ncbi.nlm.nih.gov/genomes/all/GCF/001/941/805/GCF_001941805.1_ASM194180v1
Acinetobacter kookii	ANC 4667	No	SAMN05421732	PRJEB15476	GCA_900096895.1	Scaffold	3.0854	43		FMYO01	22	2807	2016-10-20T00:00:00Z	ftp://ftp.ncbi.nlm.nih.gov/genomes/all/GCA/900/096/895/GCA_900096895.1_IMG-taxon_2671180219_annotated_assembly	ftp://ftp.ncbi.nlm.nih.gov/genomes/all/GCF/900/096/895/GCF_900096895.1_IMG-taxon_2671180219_annotated_assembly
Acinetobacter larvae	BRTC-1	Yes	SAMN05520995	PRJNA338199	GCA_001704115.1	Complete	3.7411	41.6	chromosome:NZ_CP016895.1/CP016895.1		1	3145	2016-08-12T00:00:00Z	ftp://ftp.ncbi.nlm.nih.gov/genomes/all/GCA/001/704/115/GCA_001704115.1_ASM170411v1	ftp://ftp.ncbi.nlm.nih.gov/genomes/all/GCF/001/704/115/GCF_001704115.1_ASM170411v1
Acinetobacter marinus	ANC 3699	No	SAMN05421749	PRJEB15478	GCA_900096915.1	Contig	2.99478	43.3		FMYK01	22	2652	2016-10-20T00:00:00Z	ftp://ftp.ncbi.nlm.nih.gov/genomes/all/GCA/900/096/915/GCA_900096915.1_IMG-taxon_2671180220_annotated_assembly	ftp://ftp.ncbi.nlm.nih.gov/genomes/all/GCF/900/096/915/GCF_900096915.1_IMG-taxon_2671180220_annotated_assembly
Acinetobacter nectaris	CIP 110549	Yes	SAMN02335355	PRJNA217360	GCA_000488215.1	Scaffold	2.66894	36.7		AYER01	29	2474	2013-10-29T00:00:00Z	ftp://ftp.ncbi.nlm.nih.gov/genomes/all/GCA/000/488/215/GCA_000488215.1_Acin_nect_CIP110549_V2	ftp://ftp.ncbi.nlm.nih.gov/genomes/all/GCF/000/488/215/GCF_000488215.1_Acin_nect_CIP110549_V2
Acinetobacter parvus	CIP 108168	Yes	SAMN01828186	PRJNA183326	GCA_000368025.1	Scaffold	2.91264	41.8		APOM01	9	2628	2013-04-16T00:00:00Z	ftp://ftp.ncbi.nlm.nih.gov/genomes/all/GCA/000/368/025/GCA_000368025.1_Acin_parv_CIP108168_V1	ftp://ftp.ncbi.nlm.nih.gov/genomes/all/GCF/000/368/025/GCF_000368025.1_Acin_parv_CIP108168_V1
Acinetobacter populi	PBJ7	Yes	SAMN06891249	PRJNA385503	GCA_002174125.1	Contig	3.6867	40.2		NEXX01	12	3280	2017-06-06T00:00:00Z	ftp://ftp.ncbi.nlm.nih.gov/genomes/all/GCA/002/174/125/GCA_002174125.1_ASM217412v1	ftp://ftp.ncbi.nlm.nih.gov/genomes/all/GCF/002/174/125/GCF_002174125.1_ASM217412v1
Acinetobacter qingfengensis	ANC 4671	Yes	SAMN05846377	PRJNA344849	GCA_001753595.1	Contig	3.14077	38.1		MKKK01	74	2830	2016-10-06T00:00:00Z	ftp://ftp.ncbi.nlm.nih.gov/genomes/all/GCA/001/753/595/GCA_001753595.1_ASM175359v1	ftp://ftp.ncbi.nlm.nih.gov/genomes/all/GCF/001/753/595/GCF_001753595.1_ASM175359v1
Acinetobacter radioresistens	CIP 103788	Yes	SAMN01087835	PRJNA183277	GCA_000368905.1	Scaffold	3.19549	41.7		APQF01	13	2878	2013-04-16T00:00:00Z	ftp://ftp.ncbi.nlm.nih.gov/genomes/all/GCA/000/368/905/GCA_000368905.1_Acin_radi_CIP_103788_V1	ftp://ftp.ncbi.nlm.nih.gov/genomes/all/GCF/000/368/905/GCF_000368905.1_Acin_radi_CIP_103788_V1
Acinetobacter rudis	DSM 24031	Yes	SAMD00019984	PRJDB1754	GCA_000829675.1	Contig	3.96179	39		BBRX01	151	3463	2015-01-20T20:31:00Z	ftp://ftp.ncbi.nlm.nih.gov/genomes/all/GCA/000/829/675/GCA_000829675.1_ASM82967v1	ftp://ftp.ncbi.nlm.nih.gov/genomes/all/GCF/000/829/675/GCF_000829675.1_ASM82967v1
Acinetobacter schindleri	ACE	No	SAMN04956557	PRJNA320745	GCA_001971565.1	Complete	3.26805	42.6093	chromosome:NZ_CP015615.1/CP015615.1; plasmid p1AsACE:NZ_CP015616.1/CP015616.1; plasmid p2AsACE:NZ_CP015617.1/CP015617.1; plasmid p3AsACE:NZ_CP015618.1/CP015618.1; plasmid p4AsACE:NZ_CP015619.1/CP015619.1; plasmid p5AsACE:NZ_CP015620.1/CP015620.1; plasmid p6AsACE:NZ_CP015621.1/CP015621.1		7	2975	2017-01-26T00:00:00Z	ftp://ftp.ncbi.nlm.nih.gov/genomes/all/GCA/001/971/565/GCA_001971565.1_ASM197156v1	ftp://ftp.ncbi.nlm.nih.gov/genomes/all/GCF/001/971/565/GCF_001971565.1_ASM197156v1
Acinetobacter soli	GFJ2	No	SAMN05554081	PRJNA336080	GCA_001953195.1	Complete	3.63635	42.8246	chromosome:NZ_CP016896.1/CP016896.1; plasmid pGFJ1:NZ_CP016897.1/CP016897.1; plasmid pGFJ2:NZ_CP016898.1/CP016898.1; plasmid pGFJ3:NZ_CP016899.1/CP016899.1; plasmid pGFJ4:NZ_CP016900.1/CP016900.1; plasmid pGFJ5:NZ_CP016901.1/CP016901.1; plasmid pGFJ6:NZ_CP016902.1/CP016902.1; plasmid pGFJ7:NZ_CP016903.1/CP016903.1		8	3305	2017-01-17T00:00:00Z	ftp://ftp.ncbi.nlm.nih.gov/genomes/all/GCA/001/953/195/GCA_001953195.1_ASM195319v1	ftp://ftp.ncbi.nlm.nih.gov/genomes/all/GCF/001/953/195/GCF_001953195.1_ASM195319v1
Acinetobacter tandoii	CIP 107469	Yes	SAMN01087852	PRJNA183270	GCA_000400735.1	Scaffold	4.07892	40.1		AQFM01	28	3755	2013-05-20T00:00:00Z	ftp://ftp.ncbi.nlm.nih.gov/genomes/all/GCA/000/400/735/GCA_000400735.1_Acin_tand_CIP_107469_V1	ftp://ftp.ncbi.nlm.nih.gov/genomes/all/GCF/000/400/735/GCF_000400735.1_Acin_tand_CIP_107469_V1
Acinetobacter towneri	CIP 107472	Yes	SAMN01087853	PRJNA183285	GCA_000368785.1	Scaffold	2.95235	41.3		APPY01	42	2638	2013-04-16T00:00:00Z	ftp://ftp.ncbi.nlm.nih.gov/genomes/all/GCA/000/368/785/GCA_000368785.1_Acin_town_CIP_107472_V1	ftp://ftp.ncbi.nlm.nih.gov/genomes/all/GCF/000/368/785/GCF_000368785.1_Acin_town_CIP_107472_V1
Acinetobacter ursingii	CIP 107286	Yes	SAMN01087837	PRJNA183282	GCA_000368825.1	Scaffold	3.53574	40.2		APQA01	10	3107	2013-04-16T00:00:00Z	ftp://ftp.ncbi.nlm.nih.gov/genomes/all/GCA/000/368/825/GCA_000368825.1_Acin_ursi_CIP_107286_V1	ftp://ftp.ncbi.nlm.nih.gov/genomes/all/GCF/000/368/825/GCF_000368825.1_Acin_ursi_CIP_107286_V1
Aidingimonas halophila	DSM 19219	Yes	SAMN05443545	PRJEB16538	GCA_900106955.1	Scaffold	3.88648	58.2		FNNI01	21	3537	2016-10-22T00:00:00Z	ftp://ftp.ncbi.nlm.nih.gov/genomes/all/GCA/900/106/955/GCA_900106955.1_IMG-taxon_2693429859_annotated_assembly	ftp://ftp.ncbi.nlm.nih.gov/genomes/all/GCF/900/106/955/GCF_900106955.1_IMG-taxon_2693429859_annotated_assembly
Alcanivorax borkumensis	SK2	Yes	SAMEA3138202	PRJNA13005	GCA_000009365.1	Complete	3.12014	54.7	chromosome:NC_008260.1/AM286690.1		1	2735	2006-07-23T00:00:00Z	ftp://ftp.ncbi.nlm.nih.gov/genomes/all/GCA/000/009/365/GCA_000009365.1_ASM936v1	ftp://ftp.ncbi.nlm.nih.gov/genomes/all/GCF/000/009/365/GCF_000009365.1_ASM936v1
Alcanivorax dieselolei	B-5	Yes	SAMN02603961	PRJNA60443	GCA_000300005.1	Complete	4.92822	61.6	chromosome:NC_018691.1/CP003466.1		1	4358	2012-09-28T00:00:00Z	ftp://ftp.ncbi.nlm.nih.gov/genomes/all/GCA/000/300/005/GCA_000300005.1_ASM30000v1	ftp://ftp.ncbi.nlm.nih.gov/genomes/all/GCF/000/300/005/GCF_000300005.1_ASM30000v1
Alcanivorax hongdengensis	A-11-3	Yes	SAMN02471206	PRJNA161091	GCA_000300995.1	Contig	3.66488	60.7		AMRJ01	93	3375	2012-10-02T00:00:00Z	ftp://ftp.ncbi.nlm.nih.gov/genomes/all/GCA/000/300/995/GCA_000300995.1_ASM30099v1	ftp://ftp.ncbi.nlm.nih.gov/genomes/all/GCF/000/300/995/GCF_000300995.1_ASM30099v1
Alcanivorax jadensis	T9	Yes	SAMN03076214	PRJNA161113	GCA_000756655.1	Contig	3.62937	58.4		ARXU01	30	3236	2014-09-23T00:00:00Z	ftp://ftp.ncbi.nlm.nih.gov/genomes/all/GCA/000/756/655/GCA_000756655.1_ASM75665v1	ftp://ftp.ncbi.nlm.nih.gov/genomes/all/GCF/000/756/655/GCF_000756655.1_ASM75665v1
Alcanivorax nanhaiticus	19-m-6	Yes	SAMN03076215	PRJNA161035	GCA_000756665.1	Contig	4.1328	56.4		ARXV01	35	3730	2014-09-23T00:00:00Z	ftp://ftp.ncbi.nlm.nih.gov/genomes/all/GCA/000/756/665/GCA_000756665.1_ASM75666v1	ftp://ftp.ncbi.nlm.nih.gov/genomes/all/GCF/000/756/665/GCF_000756665.1_ASM75666v1
Alcanivorax pacificus	W11-5	Yes	SAMN02471159	PRJNA88101	GCA_000299335.2	Complete	4.16843	62.6	chromosome:NZ_CP004387.1/CP004387.1		1	3684	2015-01-09T00:00:00Z	ftp://ftp.ncbi.nlm.nih.gov/genomes/all/GCA/000/299/335/GCA_000299335.2_ASM29933v2	ftp://ftp.ncbi.nlm.nih.gov/genomes/all/GCF/000/299/335/GCF_000299335.2_ASM29933v2
Alkanindiges illinoisensis	DSM 15370	Yes	SAMN02769641	PRJNA221008	GCA_000619845.1	Scaffold	3.29941	46.3		JHUX01	11	3017	2014-04-08T00:00:00Z	ftp://ftp.ncbi.nlm.nih.gov/genomes/all/GCA/000/619/845/GCA_000619845.1_ASM61984v1	ftp://ftp.ncbi.nlm.nih.gov/genomes/all/GCF/000/619/845/GCF_000619845.1_ASM61984v1
Amphritea atlantica	DSM 18887	Yes	SAMN03080615	PRJEB17012	GCA_900111095.1	Scaffold	4.73518	51.1		FOGB01	32	4269	2016-10-29T00:00:00Z	ftp://ftp.ncbi.nlm.nih.gov/genomes/all/GCA/900/111/095/GCA_900111095.1_IMG-taxon_2599185211_annotated_assembly	ftp://ftp.ncbi.nlm.nih.gov/genomes/all/GCF/900/111/095/GCF_900111095.1_IMG-taxon_2599185211_annotated_assembly
Amphritea japonica	JAMM 1866	Yes	SAMN02440491	PRJNA185228	GCA_000381785.1	Scaffold	3.79953	47.5		ARMN01	22	3434	2013-04-23T00:00:00Z	ftp://ftp.ncbi.nlm.nih.gov/genomes/all/GCA/000/381/785/GCA_000381785.1_ASM38178v1	ftp://ftp.ncbi.nlm.nih.gov/genomes/all/GCF/000/381/785/GCF_000381785.1_ASM38178v1
Azotobacter chroococcum	NCIMB 8003	Yes	SAMN03278357	PRJNA200545	GCA_000817975.1	Complete	5.19229	65.7148	chromosome:NZ_CP010415.1/CP010415.1; plasmid pAcX50a:NZ_CP010416.1/CP010416.1; plasmid pAcX50b:NZ_CP010417.1/CP010417.1; plasmid pAcX50c:NZ_CP010418.1/CP010418.1; plasmid pAcX50d:NZ_CP010419.1/CP010419.1; plasmid pAcX50e:NZ_CP010420.1/CP010420.1; plasmid pAcX50f:NZ_CP010421.1/CP010421.1		7	4554	2015-01-14T00:00:00Z	ftp://ftp.ncbi.nlm.nih.gov/genomes/all/GCA/000/817/975/GCA_000817975.1_ASM81797v1	ftp://ftp.ncbi.nlm.nih.gov/genomes/all/GCF/000/817/975/GCF_000817975.1_ASM81797v1
Azotobacter vinelandii	CA	Yes	SAMN01889086	PRJNA186698	GCA_000380335.1	Complete	5.36637	65.7	chromosome:NC_021149.1/CP005094.1		1	4812	2013-04-23T00:00:00Z	ftp://ftp.ncbi.nlm.nih.gov/genomes/all/GCA/000/380/335/GCA_000380335.1_ASM38033v1	ftp://ftp.ncbi.nlm.nih.gov/genomes/all/GCF/000/380/335/GCF_000380335.1_ASM38033v1
Balneatrix alpica	DSM 16621	Yes	SAMN02769643	PRJNA221005	GCA_000619885.1	Scaffold	3.65392	54.4		JHUZ01	14	3344	2014-04-08T00:00:00Z	ftp://ftp.ncbi.nlm.nih.gov/genomes/all/GCA/000/619/885/GCA_000619885.1_ASM61988v1	ftp://ftp.ncbi.nlm.nih.gov/genomes/all/GCF/000/619/885/GCF_000619885.1_ASM61988v1
Bermanella marisrubri	RED65	Yes	SAMN02436132	PRJNA13562	GCA_000153565.1	Scaffold	3.55224	44		AAQH01	26	3203	2006-04-28T00:00:00Z	ftp://ftp.ncbi.nlm.nih.gov/genomes/all/GCA/000/153/565/GCA_000153565.1_ASM15356v1	ftp://ftp.ncbi.nlm.nih.gov/genomes/all/GCF/000/153/565/GCF_000153565.1_ASM15356v1
Carnimonas nigrificans	ATCC BAA-78	Yes	SAMN02584972	PRJNA204107	GCA_000526695.1	Contig	2.72612	56.2		JAGO01	18	2331	2014-01-14T00:00:00Z	ftp://ftp.ncbi.nlm.nih.gov/genomes/all/GCA/000/526/695/GCA_000526695.1_ASM52669v1	ftp://ftp.ncbi.nlm.nih.gov/genomes/all/GCF/000/526/695/GCF_000526695.1_ASM52669v1
Cellvibrio japonicus	Ueda107	Yes	SAMN02603448	PRJNA28329	GCA_000019225.1	Complete	4.57657	52	chromosome:NC_010995.1/CP000934.1		1	3576	2008-06-19T00:00:00Z	ftp://ftp.ncbi.nlm.nih.gov/genomes/all/GCA/000/019/225/GCA_000019225.1_ASM1922v1	ftp://ftp.ncbi.nlm.nih.gov/genomes/all/GCF/000/019/225/GCF_000019225.1_ASM1922v1
Cellvibrio mixtus	J3-8	Yes	SAMN03107408	PRJNA168594	GCA_000766945.1	Scaffold	5.18371	46.7		ALBT01	50	4203	2014-10-15T00:00:00Z	ftp://ftp.ncbi.nlm.nih.gov/genomes/all/GCA/000/766/945/GCA_000766945.1_CelMixJ3-8_1.0	ftp://ftp.ncbi.nlm.nih.gov/genomes/all/GCF/000/766/945/GCF_000766945.1_CelMixJ3-8_1.0
Chromohalobacter japonicus	CJ	Yes	SAMEA3134141	PRJEB5948	GCA_000821045.2	Scaffold	3.37628	61.1		CDGZ01	12	2965	2014-11-19T00:00:00Z	ftp://ftp.ncbi.nlm.nih.gov/genomes/all/GCA/000/821/045/GCA_000821045.2_ASM82104v2	ftp://ftp.ncbi.nlm.nih.gov/genomes/all/GCF/000/821/045/GCF_000821045.2_ASM82104v2
Chromohalobacter salexigens	DSM 3043	Yes	SAMN02598275	PRJNA12636	GCA_000055785.1	Complete	3.69665	63.9	chromosome:NC_007963.1/CP000285.1		1	3287	2006-04-11T00:00:00Z	ftp://ftp.ncbi.nlm.nih.gov/genomes/all/GCA/000/055/785/GCA_000055785.1_ASM5578v1	ftp://ftp.ncbi.nlm.nih.gov/genomes/all/GCF/000/055/785/GCF_000055785.1_ASM5578v1
Cobetia crustatorum	JO1	Yes	SAMN02640257	PRJNA237992	GCA_000591415.1	Contig	4.04995	57.5		JEMF01	138	3066	2014-03-17T00:00:00Z	ftp://ftp.ncbi.nlm.nih.gov/genomes/all/GCA/000/591/415/GCA_000591415.1_Draft_genome_of_Cobetia_crustatorum_JO1	ftp://ftp.ncbi.nlm.nih.gov/genomes/all/GCF/000/591/415/GCF_000591415.1_Draft_genome_of_Cobetia_crustatorum_JO1
Cobetia marina	JCM 21022	Yes	SAMN05592162	PRJNA339504	GCA_001720485.1	Complete	4.1764	62.4	chromosome:NZ_CP017114.1/CP017114.1		1	3353	2016-09-07T00:00:00Z	ftp://ftp.ncbi.nlm.nih.gov/genomes/all/GCA/001/720/485/GCA_001720485.1_ASM172048v1	ftp://ftp.ncbi.nlm.nih.gov/genomes/all/GCF/001/720/485/GCF_001720485.1_ASM172048v1
Congregibacter litoralis	KT71	Yes	SAMN02436113	PRJNA13585	GCA_000153125.2	Chromosome	4.35112	57.7	chromosome:NZ_CM002299.1/CM002299.1	AAOA02	1	7681	2006-02-23T00:00:00Z	ftp://ftp.ncbi.nlm.nih.gov/genomes/all/GCA/000/153/125/GCA_000153125.2_ASM15312v2	ftp://ftp.ncbi.nlm.nih.gov/genomes/all/GCF/000/153/125/GCF_000153125.2_ASM15312v2
Dasania marina	DSM 21967	Yes	SAMN02440427	PRJNA169739	GCA_000373485.1	Scaffold	4.10499	47.4		ARDZ01	18	3611	2013-04-19T00:00:00Z	ftp://ftp.ncbi.nlm.nih.gov/genomes/all/GCA/000/373/485/GCA_000373485.1_ASM37348v1	ftp://ftp.ncbi.nlm.nih.gov/genomes/all/GCF/000/373/485/GCF_000373485.1_ASM37348v1
Endozoicomonas atrinae	WP70	Yes	SAMN03978955	PRJNA292506	GCA_001647025.2	Scaffold	6.68742	47.9		LUKQ02	980	5627	2016-05-18T00:00:00Z	ftp://ftp.ncbi.nlm.nih.gov/genomes/all/GCA/001/647/025/GCA_001647025.2_EnAtr_2.0	ftp://ftp.ncbi.nlm.nih.gov/genomes/all/GCF/001/647/025/GCF_001647025.1_EnAtr_2.0
Endozoicomonas elysicola	DSM 22380	Yes	SAMN02851610	PRJNA252578	GCA_000710775.1	Scaffold	5.60637	46.8		JOJP01	2	4573	2014-06-23T00:00:00Z	ftp://ftp.ncbi.nlm.nih.gov/genomes/all/GCA/000/710/775/GCA_000710775.1_ASM71077v1	ftp://ftp.ncbi.nlm.nih.gov/genomes/all/GCF/000/710/775/GCF_000710775.1_ASM71077v1
Endozoicomonas montiporae	CL-33	Yes	SAMN04155633	PRJNA66389	GCA_001583435.1	Chromosome	5.43026	48.5	chromosome:NZ_CP013251.1/CP013251.1		1	4647	2016-03-08T00:00:00Z	ftp://ftp.ncbi.nlm.nih.gov/genomes/all/GCA/001/583/435/GCA_001583435.1_ASM158343v1	ftp://ftp.ncbi.nlm.nih.gov/genomes/all/GCF/001/583/435/GCF_001583435.1_ASM158343v1
Endozoicomonas numazuensis	DSM 25634	Yes	SAMN02851612	PRJNA252578	GCA_000722635.1	Scaffold	6.34223	47.1		JOKH01	31	5126	2014-07-07T00:00:00Z	ftp://ftp.ncbi.nlm.nih.gov/genomes/all/GCA/000/722/635/GCA_000722635.1_ASM72263v1	ftp://ftp.ncbi.nlm.nih.gov/genomes/all/GCF/000/722/635/GCF_000722635.1_ASM72263v1
Gilvimarinus agarilyticus	JEA5	Yes	SAMN03274188	PRJNA271370	GCA_000832015.1	Scaffold	4.19084	53.1		JXCJ01	2	3495	2015-02-03T00:00:00Z	ftp://ftp.ncbi.nlm.nih.gov/genomes/all/GCA/000/832/015/GCA_000832015.1_ASM83201v1	ftp://ftp.ncbi.nlm.nih.gov/genomes/all/GCF/000/832/015/GCF_000832015.1_ASM83201v1
Gilvimarinus chinensis	DSM 19667	Yes	SAMN02441352	PRJNA178475	GCA_000377745.1	Scaffold	4.06887	51.2		ARIX01	18	3549	2013-04-22T00:00:00Z	ftp://ftp.ncbi.nlm.nih.gov/genomes/all/GCA/000/377/745/GCA_000377745.1_ASM37774v1	ftp://ftp.ncbi.nlm.nih.gov/genomes/all/GCF/000/377/745/GCF_000377745.1_ASM37774v1
Gilvimarinus polysaccharolyticus	YN3	Yes	SAMN03445816	PRJNA280384	GCA_001187555.1	Scaffold	3.74606	49.4		LFIJ01	7	3214	2015-07-27T00:00:00Z	ftp://ftp.ncbi.nlm.nih.gov/genomes/all/GCA/001/187/555/GCA_001187555.1_ASM118755v1	ftp://ftp.ncbi.nlm.nih.gov/genomes/all/GCF/001/187/555/GCF_001187555.1_ASM118755v1
Gynuella sunshinyii	YC6258	Yes	SAMN03379849	PRJNA233633	GCA_000940805.1	Complete	6.47596	48.6	chromosome:NZ_CP007142.1/CP007142.1		1	5149	2015-03-04T00:00:00Z	ftp://ftp.ncbi.nlm.nih.gov/genomes/all/GCA/000/940/805/GCA_000940805.1_ASM94080v1	ftp://ftp.ncbi.nlm.nih.gov/genomes/all/GCF/000/940/805/GCF_000940805.1_ASM94080v1
Hahella chejuensis	KCTC 2396	Yes	SAMN02603483	PRJNA16064	GCA_000012985.1	Complete	7.21527	53.9	chromosome:NC_007645.1/CP000155.1		1	6218	2005-12-14T00:00:00Z	ftp://ftp.ncbi.nlm.nih.gov/genomes/all/GCA/000/012/985/GCA_000012985.1_ASM1298v1	ftp://ftp.ncbi.nlm.nih.gov/genomes/all/GCF/000/012/985/GCF_000012985.1_ASM1298v1
Hahella ganghwensis	DSM 17046	Yes	SAMN02440417	PRJNA182405	GCA_000376785.1	Contig	6.56496	49.2		AQXX01	144	5801	2013-04-22T00:00:00Z	ftp://ftp.ncbi.nlm.nih.gov/genomes/all/GCA/000/376/785/GCA_000376785.1_ASM37678v1	ftp://ftp.ncbi.nlm.nih.gov/genomes/all/GCF/000/376/785/GCF_000376785.1_ASM37678v1
Haliea salexigens	DSM 19537	Yes	SAMN02441505	PRJNA185625	GCA_000423125.1	Scaffold	4.25872	60.8		AUHJ01	76	3825	2013-07-10T00:00:00Z	ftp://ftp.ncbi.nlm.nih.gov/genomes/all/GCA/000/423/125/GCA_000423125.1_ASM42312v1	ftp://ftp.ncbi.nlm.nih.gov/genomes/all/GCF/000/423/125/GCF_000423125.1_ASM42312v1
Halioglobus japonicus	NBRC 107739	Yes	SAMN06075353	PRJNA355352	GCA_001983995.1	Complete	4.11636	57.6995	chromosome:NZ_CP019450.1/CP019450.1; plasmid unnamed1:NZ_CP019451.1/CP019451.1; plasmid unnamed2:NZ_CP019452.1/CP019452.1; plasmid unnamed3:NZ_CP019453.1/CP019453.1		4	3609	2017-02-03T00:00:00Z	ftp://ftp.ncbi.nlm.nih.gov/genomes/all/GCA/001/983/995/GCA_001983995.1_ASM198399v1	ftp://ftp.ncbi.nlm.nih.gov/genomes/all/GCF/001/983/995/GCF_001983995.1_ASM198399v1
Halioglobus pacificus	RR3-57	Yes	SAMN06199441	PRJNA360030	GCA_001953075.1	Complete	5.00357	57.3661	chromosome:NZ_CP019046.1/CP019046.1; plasmid pRR3-57:NZ_CP019045.1/CP019045.1		2	4263	2017-01-17T00:00:00Z	ftp://ftp.ncbi.nlm.nih.gov/genomes/all/GCA/001/953/075/GCA_001953075.1_ASM195307v1	ftp://ftp.ncbi.nlm.nih.gov/genomes/all/GCF/001/953/075/GCF_001953075.1_ASM195307v1
Halomonas aestuarii	Hb3	Yes	SAMN06019500	PRJNA353720	GCA_001886615.1	Complete	3.54389	67.9	chromosome:NZ_CP018139.1/CP018139.1		1	3193	2016-11-28T00:00:00Z	ftp://ftp.ncbi.nlm.nih.gov/genomes/all/GCA/001/886/615/GCA_001886615.1_ASM188661v1	ftp://ftp.ncbi.nlm.nih.gov/genomes/all/GCF/001/886/615/GCF_001886615.1_ASM188661v1
Halomonas anticariensis	FP35	Yes	SAMN02471787	PRJNA203692	GCA_000409775.1	Scaffold	5.07059	58.5		ASTJ01	21	4545	2013-06-10T00:00:00Z	ftp://ftp.ncbi.nlm.nih.gov/genomes/all/GCA/000/409/775/GCA_000409775.1_Han1.0	ftp://ftp.ncbi.nlm.nih.gov/genomes/all/GCF/000/409/775/GCF_000409775.1_Han1.0
Halomonas boliviensis	LC1	Yes	SAMN02471366	PRJNA71239	GCA_000236035.1	Scaffold	4.20824	54.6		AGQZ01	21	3655	2011-11-21T00:00:00Z	ftp://ftp.ncbi.nlm.nih.gov/genomes/all/GCA/000/236/035/GCA_000236035.1_KUC0.1	ftp://ftp.ncbi.nlm.nih.gov/genomes/all/GCF/000/236/035/GCF_000236035.1_KUC0.1
Halomonas campaniensis	LS21	Yes	SAMN02798098	PRJNA248383	GCA_000696485.1	Complete	4.07405	52.6	chromosome:NZ_CP007757.1/CP007757.1		1	3576	2014-05-30T00:00:00Z	ftp://ftp.ncbi.nlm.nih.gov/genomes/all/GCA/000/696/485/GCA_000696485.1_ASM69648v1	ftp://ftp.ncbi.nlm.nih.gov/genomes/all/GCF/000/696/485/GCF_000696485.1_ASM69648v1
Halomonas chromatireducens	AGD 8-3	Yes	SAMN04281796	PRJNA302842	GCA_001545155.1	Complete	3.97365	62.8	chromosome:NZ_CP014226.1/CP014226.1		1	3465	2016-02-02T00:00:00Z	ftp://ftp.ncbi.nlm.nih.gov/genomes/all/GCA/001/545/155/GCA_001545155.1_ASM154515v1	ftp://ftp.ncbi.nlm.nih.gov/genomes/all/GCF/001/545/155/GCF_001545155.1_ASM154515v1
Halomonas cupida	DSM 4740	Yes	SAMN05660971	PRJEB18385	GCA_900142755.1	Scaffold	4.95797	59.6		FRCA01	31	4309	2016-12-02T00:00:00Z	ftp://ftp.ncbi.nlm.nih.gov/genomes/all/GCA/900/142/755/GCA_900142755.1_IMG-taxon_2599185207_annotated_assembly	ftp://ftp.ncbi.nlm.nih.gov/genomes/all/GCF/900/142/755/GCF_900142755.1_IMG-taxon_2599185207_annotated_assembly
Halomonas daqiaonensis	CGMCC 1.9150	Yes	SAMN04488129	PRJEB16863	GCA_900109725.1	Scaffold	3.71643	64		FOBC01	46	3317	2016-10-29T00:00:00Z	ftp://ftp.ncbi.nlm.nih.gov/genomes/all/GCA/900/109/725/GCA_900109725.1_IMG-taxon_2617270880_annotated_assembly	ftp://ftp.ncbi.nlm.nih.gov/genomes/all/GCF/900/109/725/GCF_900109725.1_IMG-taxon_2617270880_annotated_assembly
Halomonas desiderata	SP1	Yes	SAMN06282657	PRJNA369263	GCA_002151265.1	Contig	4.72264	64.7		MUMZ01	194	4254	2017-05-19T00:00:00Z	ftp://ftp.ncbi.nlm.nih.gov/genomes/all/GCA/002/151/265/GCA_002151265.1_ASM215126v1	ftp://ftp.ncbi.nlm.nih.gov/genomes/all/GCF/002/151/265/GCF_002151265.1_ASM215126v1
Halomonas elongata	HEK1	Yes	SAMN05162584	PRJNA322438	GCA_001678785.1	Contig	4.06348	63.5		MAJD01	2	2604	2016-07-03T00:00:00Z	ftp://ftp.ncbi.nlm.nih.gov/genomes/all/GCA/001/678/785/GCA_001678785.1_ASM167878v1	ftp://ftp.ncbi.nlm.nih.gov/genomes/all/GCF/001/678/785/GCF_001678785.1_ASM167878v1
Halomonas gudaonensis	CGMCC 1.6133	Yes	SAMN04487954	PRJEB15988	GCA_900100195.1	Scaffold	4.16664	64.9		FNES01	44	3847	2016-10-20T00:00:00Z	ftp://ftp.ncbi.nlm.nih.gov/genomes/all/GCA/900/100/195/GCA_900100195.1_IMG-taxon_2617270877_annotated_assembly	ftp://ftp.ncbi.nlm.nih.gov/genomes/all/GCF/900/100/195/GCF_900100195.1_IMG-taxon_2617270877_annotated_assembly
Halomonas halocynthiae	DSM 14573	Yes	SAMN02440634	PRJNA188909	GCA_000425725.1	Scaffold	2.87647	53.8		AUDZ01	12	2611	2013-07-10T00:00:00Z	ftp://ftp.ncbi.nlm.nih.gov/genomes/all/GCA/000/425/725/GCA_000425725.1_ASM42572v1	ftp://ftp.ncbi.nlm.nih.gov/genomes/all/GCF/000/425/725/GCF_000425725.1_ASM42572v1
Halomonas halodenitrificans	DSM 735	Yes	SAMN02952987	PRJNA221029	GCA_000620045.1	Scaffold	3.46409	64		JHVH01	52	3040	2014-04-08T00:00:00Z	ftp://ftp.ncbi.nlm.nih.gov/genomes/all/GCA/000/620/045/GCA_000620045.1_ASM62004v1	ftp://ftp.ncbi.nlm.nih.gov/genomes/all/GCF/000/620/045/GCF_000620045.1_ASM62004v1
Halomonas huangheensis	BJGMM-B45	Yes	SAMN04216911	PRJNA299864	GCA_001431725.1	Complete	4.75749	58.5	chromosome:NZ_CP013106.1/CP013106.1		1	4072	2015-11-04T00:00:00Z	ftp://ftp.ncbi.nlm.nih.gov/genomes/all/GCA/001/431/725/GCA_001431725.1_ASM143172v1	ftp://ftp.ncbi.nlm.nih.gov/genomes/all/GCF/001/431/725/GCF_001431725.1_ASM143172v1
Halomonas ilicicola	DSM 19980	Yes	SAMN02745148	PRJEB18151	GCA_900128925.1	Scaffold	3.96029	63.1		FQUJ01	40	3605	2016-12-02T00:00:00Z	ftp://ftp.ncbi.nlm.nih.gov/genomes/all/GCA/900/128/925/GCA_900128925.1_IMG-taxon_2582581268_annotated_assembly	ftp://ftp.ncbi.nlm.nih.gov/genomes/all/GCF/900/128/925/GCF_900128925.1_IMG-taxon_2582581268_annotated_assembly
Halomonas jeotgali	Hwa	Yes	SAMN02470210	PRJNA175943	GCA_000334215.1	Contig	2.8471	62.9		AMQY01	26	2475	2013-01-29T00:00:00Z	ftp://ftp.ncbi.nlm.nih.gov/genomes/all/GCA/000/334/215/GCA_000334215.1_Hwa	ftp://ftp.ncbi.nlm.nih.gov/genomes/all/GCF/000/334/215/GCF_000334215.1_Hwa
Halomonas korlensis	CGMCC 1.6981	Yes	SAMN04487955	PRJEB17587	GCA_900116705.1	Scaffold	4.03801	62.5		FPBP01	34	3636	2016-11-02T00:00:00Z	ftp://ftp.ncbi.nlm.nih.gov/genomes/all/GCA/900/116/705/GCA_900116705.1_IMG-taxon_2617270784_annotated_assembly	ftp://ftp.ncbi.nlm.nih.gov/genomes/all/GCF/900/116/705/GCF_900116705.1_IMG-taxon_2617270784_annotated_assembly
Halomonas lutea	DSM 23508	Yes	SAMN02440470	PRJNA182407	GCA_000378505.1	Scaffold	4.53309	59.1		ARKK01	42	4041	2013-04-22T00:00:00Z	ftp://ftp.ncbi.nlm.nih.gov/genomes/all/GCA/000/378/505/GCA_000378505.1_ASM37850v1	ftp://ftp.ncbi.nlm.nih.gov/genomes/all/GCF/000/378/505/GCF_000378505.1_ASM37850v1
Halomonas muralis	DSM 14789	Yes	SAMN05661010	PRJEB16123	GCA_900102945.1	Scaffold	4.13845	61.9		FNGI01	21	3773	2016-10-20T00:00:00Z	ftp://ftp.ncbi.nlm.nih.gov/genomes/all/GCA/900/102/945/GCA_900102945.1_IMG-taxon_2599185144_annotated_assembly	ftp://ftp.ncbi.nlm.nih.gov/genomes/all/GCF/900/102/945/GCF_900102945.1_IMG-taxon_2599185144_annotated_assembly
Halomonas pantelleriensis	AAP	Yes	SAMN05192555	PRJEB16122	GCA_900102875.1	Scaffold	4.40219	63.9		FNGH01	40	3968	2016-10-20T00:00:00Z	ftp://ftp.ncbi.nlm.nih.gov/genomes/all/GCA/900/102/875/GCA_900102875.1_IMG-taxon_2654587879_annotated_assembly	ftp://ftp.ncbi.nlm.nih.gov/genomes/all/GCF/900/102/875/GCF_900102875.1_IMG-taxon_2654587879_annotated_assembly
Halomonas saccharevitans	CGMCC 1.6493	Yes	SAMN04487956	PRJEB17565	GCA_900116405.1	Scaffold	3.68129	67		FPAQ01	90	3354	2016-11-02T00:00:00Z	ftp://ftp.ncbi.nlm.nih.gov/genomes/all/GCA/900/116/405/GCA_900116405.1_IMG-taxon_2617270933_annotated_assembly	ftp://ftp.ncbi.nlm.nih.gov/genomes/all/GCF/900/116/405/GCF_900116405.1_IMG-taxon_2617270933_annotated_assembly
Halomonas salina	B6	Yes	SAMEA3114296	PRJEB5956	GCA_000821105.2	Scaffold	4.25901	64.9		CDGR01	11	3594	2014-11-19T00:00:00Z	ftp://ftp.ncbi.nlm.nih.gov/genomes/all/GCA/000/821/105/GCA_000821105.2_ASM82110v2	ftp://ftp.ncbi.nlm.nih.gov/genomes/all/GCF/000/821/105/GCF_000821105.2_ASM82110v2
Halomonas shengliensis	CGMCC 1.6444	Yes	SAMN04487957	PRJEB16251	GCA_900104135.1	Scaffold	3.53071	68.6		FNIV01	24	3234	2016-10-20T00:00:00Z	ftp://ftp.ncbi.nlm.nih.gov/genomes/all/GCA/900/104/135/GCA_900104135.1_IMG-taxon_2617270760_annotated_assembly	ftp://ftp.ncbi.nlm.nih.gov/genomes/all/GCF/900/104/135/GCF_900104135.1_IMG-taxon_2617270760_annotated_assembly
Halomonas smyrnensis	AAD6	Yes	SAMN02470292	PRJNA109291	GCA_000265245.2	Contig	3.56192	67.9		AJKS02	34	3150	2012-06-06T00:00:00Z	ftp://ftp.ncbi.nlm.nih.gov/genomes/all/GCA/000/265/245/GCA_000265245.2_HalSmy2.0	ftp://ftp.ncbi.nlm.nih.gov/genomes/all/GCF/000/265/245/GCF_000265245.1_HalSmy2.0
Halomonas subglaciescola	ACAM 12	Yes	SAMN05878437	PRJEB18399	GCA_900142895.1	Chromosome	3.1102	60.8	chromosome I:NZ_LT670847.1/LT670847.1		1	2740	2016-12-02T00:00:00Z	ftp://ftp.ncbi.nlm.nih.gov/genomes/all/GCA/900/142/895/GCA_900142895.1_IMG-taxon_2698536942_annotated_assembly	ftp://ftp.ncbi.nlm.nih.gov/genomes/all/GCF/900/142/895/GCF_900142895.1_IMG-taxon_2698536942_annotated_assembly
Halomonas subterranea	CGMCC 1.6495	Yes	SAMN04487958	PRJEB16970	GCA_900111305.1	Scaffold	3.7342	58		FOGS01	26	3463	2016-10-29T00:00:00Z	ftp://ftp.ncbi.nlm.nih.gov/genomes/all/GCA/900/111/305/GCA_900111305.1_IMG-taxon_2617270764_annotated_assembly	ftp://ftp.ncbi.nlm.nih.gov/genomes/all/GCF/900/111/305/GCF_900111305.1_IMG-taxon_2617270764_annotated_assembly
Halomonas taeanensis	BH539	Yes	SAMN05216571	PRJEB15885	GCA_900100755.1	Scaffold	3.75672	62.3		FNCI01	31	3385	2016-10-20T00:00:00Z	ftp://ftp.ncbi.nlm.nih.gov/genomes/all/GCA/900/100/755/GCA_900100755.1_IMG-taxon_2636416175_annotated_assembly	ftp://ftp.ncbi.nlm.nih.gov/genomes/all/GCF/900/100/755/GCF_900100755.1_IMG-taxon_2636416175_annotated_assembly
Halomonas utahensis	P-halo	No	SAMEA78793918	PRJEB5957	GCA_900162675.1	Scaffold	3.52519	61.8		FUFP01	13	3232	2017-02-06T00:00:00Z	ftp://ftp.ncbi.nlm.nih.gov/genomes/all/GCA/900/162/675/GCA_900162675.1_PRJEB5957	ftp://ftp.ncbi.nlm.nih.gov/genomes/all/GCF/900/162/675/GCF_900162675.1_PRJEB5957
Halomonas xinjiangensis	TRM 0175	Yes	SAMN02949639	PRJNA257241	GCA_000759345.1	Contig	3.78665	60.7		JPZL01	9	3398	2014-09-28T00:00:00Z	ftp://ftp.ncbi.nlm.nih.gov/genomes/all/GCA/000/759/345/GCA_000759345.1_ASM75934v1	ftp://ftp.ncbi.nlm.nih.gov/genomes/all/GCF/000/759/345/GCF_000759345.1_ASM75934v1
Halomonas zincidurans	B6	Yes	SAMN02741068	PRJNA234075	GCA_000731955.1	Contig	3.55476	64.4		JNCK01	2	3136	2014-07-21T00:00:00Z	ftp://ftp.ncbi.nlm.nih.gov/genomes/all/GCA/000/731/955/GCA_000731955.1_B6	ftp://ftp.ncbi.nlm.nih.gov/genomes/all/GCF/000/731/955/GCF_000731955.1_B6
Halotalea alkalilenta	IHB B 13600	Yes	SAMN04817514	PRJNA318327	GCA_001648175.1	Complete	4.38743	64.3	chromosome:NZ_CP015243.1/CP015243.1		1	3819	2016-05-19T00:00:00Z	ftp://ftp.ncbi.nlm.nih.gov/genomes/all/GCA/001/648/175/GCA_001648175.1_ASM164817v1	ftp://ftp.ncbi.nlm.nih.gov/genomes/all/GCF/001/648/175/GCF_001648175.1_ASM164817v1
Kangiella geojedonensis	YCS-5	Yes	SAMN03323776	PRJNA274215	GCA_000981765.1	Complete	2.49524	43.8	chromosome:NZ_CP010975.1/CP010975.1		1	2247	2015-04-29T00:00:00Z	ftp://ftp.ncbi.nlm.nih.gov/genomes/all/GCA/000/981/765/GCA_000981765.1_ASM98176v1	ftp://ftp.ncbi.nlm.nih.gov/genomes/all/GCF/000/981/765/GCF_000981765.1_ASM98176v1
Kangiella koreensis	DSM 16069	Yes	SAMN00002604	PRJNA29443	GCA_000024085.1	Complete	2.85207	43.7	chromosome:NC_013166.1/CP001707.1		1	2585	2009-08-28T00:00:00Z	ftp://ftp.ncbi.nlm.nih.gov/genomes/all/GCA/000/024/085/GCA_000024085.1_ASM2408v1	ftp://ftp.ncbi.nlm.nih.gov/genomes/all/GCF/000/024/085/GCF_000024085.1_ASM2408v1
Kangiella sediminilitoris	KCTC 23892	Yes	SAMN03997282	PRJNA293128	GCA_001708405.1	Complete	2.49614	43.4	chromosome:NZ_CP012418.1/CP012418.1		1	2305	2016-08-23T00:00:00Z	ftp://ftp.ncbi.nlm.nih.gov/genomes/all/GCA/001/708/405/GCA_001708405.1_ASM170840v1	ftp://ftp.ncbi.nlm.nih.gov/genomes/all/GCF/001/708/405/GCF_001708405.1_ASM170840v1
Kushneria aurantia	DSM 21353	Yes	SAMN02440978	PRJNA187099	GCA_000382245.1	Scaffold	3.75069	62.7		ARNK01	63	3364	2013-04-23T00:00:00Z	ftp://ftp.ncbi.nlm.nih.gov/genomes/all/GCA/000/382/245/GCA_000382245.1_ASM38224v1	ftp://ftp.ncbi.nlm.nih.gov/genomes/all/GCF/000/382/245/GCF_000382245.1_ASM38224v1
Kushneria avicenniae	DSM 23439	Yes	SAMN05421848	PRJEB17203	GCA_900112585.1	Contig	3.60533	60.3		FOLY01	16	3213	2016-10-31T00:00:00Z	ftp://ftp.ncbi.nlm.nih.gov/genomes/all/GCA/900/112/585/GCA_900112585.1_IMG-taxon_2684623008_annotated_assembly	ftp://ftp.ncbi.nlm.nih.gov/genomes/all/GCF/900/112/585/GCF_900112585.1_IMG-taxon_2684623008_annotated_assembly
Kushneria marisflavi	SW32	Yes	SAMN06765534	PRJNA383457	GCA_002157205.1	Complete	3.66718	59	chromosome:NZ_CP021358.1/CP021358.1		1	3206	2017-05-24T00:00:00Z	ftp://ftp.ncbi.nlm.nih.gov/genomes/all/GCA/002/157/205/GCA_002157205.1_ASM215720v1	ftp://ftp.ncbi.nlm.nih.gov/genomes/all/GCF/002/157/205/GCF_002157205.1_ASM215720v1
Luminiphilus syltensis	NOR5-1B	Yes	SAMN02436313	PRJNA31355	GCA_000158175.1	Scaffold	3.26154	56.7		ACCY01	1	2862	2008-12-22T00:00:00Z	ftp://ftp.ncbi.nlm.nih.gov/genomes/all/GCA/000/158/175/GCA_000158175.1_ASM15817v1	ftp://ftp.ncbi.nlm.nih.gov/genomes/all/GCF/000/158/175/GCF_000158175.1_ASM15817v1
Mangrovitalea sediminis	M11-4	Yes	SAMN07614990	PRJNA402051	GCA_002514725.1	Contig	4.39037	58.2		NTLB01	14	3887	2017-10-06T00:00:00Z	ftp://ftp.ncbi.nlm.nih.gov/genomes/all/GCA/002/514/725/GCA_002514725.1_ASM251472v1	ftp://ftp.ncbi.nlm.nih.gov/genomes/all/GCF/002/514/725/GCF_002514725.1_ASM251472v1
Marinagarivorans algicola	Z1	Yes	SAMN03840766	PRJNA289034	GCA_001292705.1	Contig	4.05783	45.1		LGAK01	113	3161	2015-09-16T00:00:00Z	ftp://ftp.ncbi.nlm.nih.gov/genomes/all/GCA/001/292/705/GCA_001292705.1_ASM129270v1	ftp://ftp.ncbi.nlm.nih.gov/genomes/all/GCF/001/292/705/GCF_001292705.1_ASM129270v1
Marinimicrobium agarilyticum	DSM 16975	Yes	SAMN02441511	PRJNA185639	GCA_000423345.1	Scaffold	4.50229	57.9		AUHU01	29	3688	2013-07-10T00:00:00Z	ftp://ftp.ncbi.nlm.nih.gov/genomes/all/GCA/000/423/345/GCA_000423345.1_ASM42334v1	ftp://ftp.ncbi.nlm.nih.gov/genomes/all/GCF/000/423/345/GCF_000423345.1_ASM42334v1
Marinobacter adhaerens	HP15	Yes	SAMN00713638	PRJNA46089	GCA_000166295.1	Complete	4.65172	56.8223	chromosome:CP001978.1; plasmid pHP-187:CP001980.1; plasmid pHP-42:CP001979.1		3	4410	2010-11-09T00:00:00Z	ftp://ftp.ncbi.nlm.nih.gov/genomes/all/GCA/000/166/295/GCA_000166295.1_ASM16629v1	ftp://ftp.ncbi.nlm.nih.gov/genomes/all/GCF/000/166/295/GCF_000166295.1_ASM16629v1
Marinobacter antarcticus	CGMCC 1.10835	Yes	SAMN05216369	PRJEB18348	GCA_900142385.1	Contig	3.74079	54.9		FRAQ01	11	3352	2016-12-02T00:00:00Z	ftp://ftp.ncbi.nlm.nih.gov/genomes/all/GCA/900/142/385/GCA_900142385.1_IMG-taxon_2667527391_annotated_assembly	ftp://ftp.ncbi.nlm.nih.gov/genomes/all/GCF/900/142/385/GCF_900142385.1_IMG-taxon_2667527391_annotated_assembly
Marinobacter daepoensis	DSM 16072	Yes	SAMN02440900	PRJNA195792	GCA_000421165.1	Scaffold	3.83006	56.8		ATWI01	16	3446	2013-07-09T00:00:00Z	ftp://ftp.ncbi.nlm.nih.gov/genomes/all/GCA/000/421/165/GCA_000421165.1_ASM42116v1	ftp://ftp.ncbi.nlm.nih.gov/genomes/all/GCF/000/421/165/GCF_000421165.1_ASM42116v1
Marinobacter daqiaonensis	CGMCC 1.9167	Yes	SAMN05216203	PRJEB17160	GCA_900115285.1	Scaffold	3.93379	60.2		FOYW01	8	3467	2016-11-01T00:00:00Z	ftp://ftp.ncbi.nlm.nih.gov/genomes/all/GCA/900/115/285/GCA_900115285.1_IMG-taxon_2667527383_annotated_assembly	ftp://ftp.ncbi.nlm.nih.gov/genomes/all/GCF/900/115/285/GCF_900115285.1_IMG-taxon_2667527383_annotated_assembly
Marinobacter excellens	HL-55	Yes	SAMN03351827	PRJNA195885	GCA_000934705.1	Contig	3.99898	56.3		JYNR01	1	3530	2015-02-26T00:00:00Z	ftp://ftp.ncbi.nlm.nih.gov/genomes/all/GCA/000/934/705/GCA_000934705.1_ASM93470v1	ftp://ftp.ncbi.nlm.nih.gov/genomes/all/GCF/000/934/705/GCF_000934705.1_ASM93470v1
Marinobacter hydrocarbonoclasticus	ATCC 49840	Yes	SAMEA2272383	PRJEA91119	GCA_000284615.1	Complete	3.98948	57.4	chromosome:NC_017067.1/FO203363.1		1	3599	2012-03-27T00:00:00Z	ftp://ftp.ncbi.nlm.nih.gov/genomes/all/GCA/000/284/615/GCA_000284615.1_ASM28461v1	ftp://ftp.ncbi.nlm.nih.gov/genomes/all/GCF/000/284/615/GCF_000284615.1_ASM28461v1
Marinobacter lipolyticus	SM19	Yes	SAMN02471937	PRJNA196694	GCA_000397065.2	Scaffold	4.02001	56.8		ASAD01	25	3570	2013-05-15T00:00:00Z	ftp://ftp.ncbi.nlm.nih.gov/genomes/all/GCA/000/397/065/GCA_000397065.2_MarLipol1.0	ftp://ftp.ncbi.nlm.nih.gov/genomes/all/GCF/000/397/065/GCF_000397065.2_MarLipol1.0
Marinobacter lutaoensis	T5054	Yes	SAMN06134660	PRJNA357186	GCA_001981305.1	Contig	3.82731	63.2		MSCW01	25	3412	2017-02-01T00:00:00Z	ftp://ftp.ncbi.nlm.nih.gov/genomes/all/GCA/001/981/305/GCA_001981305.1_ASM198130v1	ftp://ftp.ncbi.nlm.nih.gov/genomes/all/GCF/001/981/305/GCF_001981305.1_ASM198130v1
Marinobacter mobilis	CGMCC 1.7059	Yes	SAMN04487960	PRJEB16583	GCA_900106945.1	Scaffold	3.97161	58.4		FNNE01	26	3532	2016-10-22T00:00:00Z	ftp://ftp.ncbi.nlm.nih.gov/genomes/all/GCA/900/106/945/GCA_900106945.1_IMG-taxon_2617270765_annotated_assembly	ftp://ftp.ncbi.nlm.nih.gov/genomes/all/GCF/900/106/945/GCF_900106945.1_IMG-taxon_2617270765_annotated_assembly
Marinobacter nanhaiticus	D15-8W	Yes	SAMN02469788	PRJNA193181	GCA_000364845.1	Scaffold	5.35891	58.5		APLQ01	8	4709	2013-04-15T00:00:00Z	ftp://ftp.ncbi.nlm.nih.gov/genomes/all/GCA/000/364/845/GCA_000364845.1_D15-8W.seq.sqn_for_a_Marinobacter_nanhaiticus_assembly_version_1.0	ftp://ftp.ncbi.nlm.nih.gov/genomes/all/GCF/000/364/845/GCF_000364845.1_D15-8W.seq.sqn_for_a_Marinobacter_nanhaiticus_assembly_version_1.0
Marinobacter nitratireducens	AK21	Yes	SAMN02854799	PRJNA178951	GCA_000708045.1	Contig	3.89003	56.7		ANIE01	22	3457	2014-06-13T00:00:00Z	ftp://ftp.ncbi.nlm.nih.gov/genomes/all/GCA/000/708/045/GCA_000708045.1_Marinobacter_sp._AK21	ftp://ftp.ncbi.nlm.nih.gov/genomes/all/GCF/000/708/045/GCF_000708045.1_Marinobacter_sp._AK21
Marinobacter persicus	IBRC-M 10445	Yes	SAMN05216429	PRJEB17403	GCA_900114155.1	Scaffold	3.15878	58.4		FOSC01	24	2847	2016-10-31T00:00:00Z	ftp://ftp.ncbi.nlm.nih.gov/genomes/all/GCA/900/114/155/GCA_900114155.1_IMG-taxon_2651870104_annotated_assembly	ftp://ftp.ncbi.nlm.nih.gov/genomes/all/GCF/900/114/155/GCF_900114155.1_IMG-taxon_2651870104_annotated_assembly
Marinobacter psychrophilus	20041	Yes	SAMN03701403	PRJNA284323	GCA_001043175.1	Complete	3.9986	53.8	chromosome:NZ_CP011494.1/CP011494.1		1	3503	2015-06-30T00:00:00Z	ftp://ftp.ncbi.nlm.nih.gov/genomes/all/GCA/001/043/175/GCA_001043175.1_ASM104317v1	ftp://ftp.ncbi.nlm.nih.gov/genomes/all/GCF/001/043/175/GCF_001043175.1_ASM104317v1
Marinobacter salarius	R9SW1	Yes	SAMN02401947	PRJNA227392	GCA_000831005.1	Complete	4.61653	57.1	chromosome:NZ_CP007152.1/CP007152.1		1	2984	2014-02-05T00:00:00Z	ftp://ftp.ncbi.nlm.nih.gov/genomes/all/GCA/000/831/005/GCA_000831005.1_ASM83100v1	ftp://ftp.ncbi.nlm.nih.gov/genomes/all/GCF/000/831/005/GCF_000831005.1_ASM83100v1
Marinobacter salinus	Hb8	Yes	SAMN05920294	PRJNA349097	GCA_001854125.1	Complete	4.12101	55.9	chromosome:NZ_CP017715.1/CP017715.1		1	3708	2016-10-26T00:00:00Z	ftp://ftp.ncbi.nlm.nih.gov/genomes/all/GCA/001/854/125/GCA_001854125.1_ASM185412v1	ftp://ftp.ncbi.nlm.nih.gov/genomes/all/GCF/001/854/125/GCF_001854125.1_ASM185412v1
Marinobacter santoriniensis	NKSG1	Yes	SAMN02471869	PRJNA188242	GCA_000347775.1	Contig	4.03347	58.3		APAT01	41	3638	2013-03-21T00:00:00Z	ftp://ftp.ncbi.nlm.nih.gov/genomes/all/GCA/000/347/775/GCA_000347775.1_ASM34777v1	ftp://ftp.ncbi.nlm.nih.gov/genomes/all/GCF/000/347/775/GCF_000347775.1_ASM34777v1
Marinobacter segnicrescens	CGMCC 1.6489	Yes	SAMN04487962	PRJEB17056	GCA_900111555.1	Scaffold	4.21889	59.2		FOHZ01	85	3786	2016-10-29T00:00:00Z	ftp://ftp.ncbi.nlm.nih.gov/genomes/all/GCA/900/111/555/GCA_900111555.1_IMG-taxon_2617270929_annotated_assembly	ftp://ftp.ncbi.nlm.nih.gov/genomes/all/GCF/900/111/555/GCF_900111555.1_IMG-taxon_2617270929_annotated_assembly
Marinobacter subterrani	JG233	Yes	SAMN03731189	PRJNA284629	GCA_001045555.1	Contig	4.45361	58.9		LFBU01	2	4050	2015-07-02T00:00:00Z	ftp://ftp.ncbi.nlm.nih.gov/genomes/all/GCA/001/045/555/GCA_001045555.1_ASM104555v1	ftp://ftp.ncbi.nlm.nih.gov/genomes/all/GCF/001/045/555/GCF_001045555.1_ASM104555v1
Marinobacter zhejiangensis	CGMCC 1.7061	Yes	SAMN04487963	PRJEB17480	GCA_900114775.1	Scaffold	4.02926	57.7		FOUE01	12	3605	2016-10-31T00:00:00Z	ftp://ftp.ncbi.nlm.nih.gov/genomes/all/GCA/900/114/775/GCA_900114775.1_IMG-taxon_2617270916_annotated_assembly	ftp://ftp.ncbi.nlm.nih.gov/genomes/all/GCF/900/114/775/GCF_900114775.1_IMG-taxon_2617270916_annotated_assembly
Marinobacterium georgiense	DSM 11526	Yes	SAMN02745729	PRJEB16649	GCA_900107855.1	Scaffold	3.92526	54.9		FNRJ01	51	3594	2016-10-22T00:00:00Z	ftp://ftp.ncbi.nlm.nih.gov/genomes/all/GCA/900/107/855/GCA_900107855.1_IMG-taxon_2634166328_annotated_assembly	ftp://ftp.ncbi.nlm.nih.gov/genomes/all/GCF/900/107/855/GCF_900107855.1_IMG-taxon_2634166328_annotated_assembly
Marinobacterium jannaschii	DSM 6295	Yes	SAMN02952989	PRJNA221025	GCA_000620085.1	Scaffold	5.17783	55.2		JHVJ01	39	4546	2014-04-08T00:00:00Z	ftp://ftp.ncbi.nlm.nih.gov/genomes/all/GCA/000/620/085/GCA_000620085.1_ASM62008v1	ftp://ftp.ncbi.nlm.nih.gov/genomes/all/GCF/000/620/085/GCF_000620085.1_ASM62008v1
Marinobacterium litorale	DSM 23545	Yes	SAMN02440877	PRJNA185362	GCA_000428985.1	Scaffold	4.3804	56.4		AUAZ01	64	4075	2013-07-15T00:00:00Z	ftp://ftp.ncbi.nlm.nih.gov/genomes/all/GCA/000/428/985/GCA_000428985.1_ASM42898v1	ftp://ftp.ncbi.nlm.nih.gov/genomes/all/GCF/000/428/985/GCF_000428985.1_ASM42898v1
Marinobacterium profundum	PAMC 27536	Yes	SAMD00045271	PRJDB4474	GCA_001528745.1	Contig	5.63774	57.2		BCNS01	226	4791	2016-01-15T00:00:00Z	ftp://ftp.ncbi.nlm.nih.gov/genomes/all/GCA/001/528/745/GCA_001528745.1_ASM152874v1	ftp://ftp.ncbi.nlm.nih.gov/genomes/all/GCF/001/528/745/GCF_001528745.1_ASM152874v1
Marinobacterium rhizophilum	DSM 18822	Yes	SAMN02440466	PRJNA181367	GCA_000378045.1	Scaffold	5.36457	58.5		ARJM01	58	4567	2013-04-22T00:00:00Z	ftp://ftp.ncbi.nlm.nih.gov/genomes/all/GCA/000/378/045/GCA_000378045.1_ASM37804v1	ftp://ftp.ncbi.nlm.nih.gov/genomes/all/GCF/000/378/045/GCF_000378045.1_ASM37804v1
Marinobacterium stanieri	DSM 7027	Yes	SAMN05421647	PRJEB18844	GCA_900155945.1	Scaffold	4.68033	55.6		FTMN01	24	4240	2017-01-14T00:00:00Z	ftp://ftp.ncbi.nlm.nih.gov/genomes/all/GCA/900/155/945/GCA_900155945.1_IMG-taxon_2681813548_annotated_assembly	ftp://ftp.ncbi.nlm.nih.gov/genomes/all/GCF/900/155/945/GCF_900155945.1_IMG-taxon_2681813548_annotated_assembly
Marinomonas aquimarina	CECT 5080	Yes	SAMEA4019367	PRJEB14208	GCA_900089755.1	Contig	3.65963	48.9		FLOC01	47	3291	2016-06-24T00:00:00Z	ftp://ftp.ncbi.nlm.nih.gov/genomes/all/GCA/900/089/755/GCA_900089755.1_MaquimarinaCECT5080_SPAdes_Prokka	ftp://ftp.ncbi.nlm.nih.gov/genomes/all/GCF/900/089/755/GCF_900089755.1_MaquimarinaCECT5080_SPAdes_Prokka
Marinomonas atlantica	Cmf 18.22	Yes	SAMN04506809	PRJNA312797	GCA_001639725.1	Contig	3.86105	44.6		LTAW01	69	3588	2016-04-29T00:00:00Z	ftp://ftp.ncbi.nlm.nih.gov/genomes/all/GCA/001/639/725/GCA_001639725.1_ASM163972v1	ftp://ftp.ncbi.nlm.nih.gov/genomes/all/GCF/001/639/725/GCF_001639725.1_ASM163972v1
Marinomonas fungiae	JCM 18476	Yes	SAMN03840741	PRJNA289015	GCA_001418205.1	Scaffold	4.18925	46.2		LIQF01	36	3776	2015-10-28T00:00:00Z	ftp://ftp.ncbi.nlm.nih.gov/genomes/all/GCA/001/418/205/GCA_001418205.1_ASM141820v1	ftp://ftp.ncbi.nlm.nih.gov/genomes/all/GCF/001/418/205/GCF_001418205.1_ASM141820v1
Marinomonas mediterranea	MMB-1	Yes	SAMN00713593	PRJNA51765	GCA_000192865.1	Complete	4.68432	44.1	chromosome:NC_015276.1/CP002583.1		1	4078	2011-03-22T00:00:00Z	ftp://ftp.ncbi.nlm.nih.gov/genomes/all/GCA/000/192/865/GCA_000192865.1_ASM19286v1	ftp://ftp.ncbi.nlm.nih.gov/genomes/all/GCF/000/192/865/GCF_000192865.1_ASM19286v1
Marinomonas polaris	DSM 16579	Yes	SAMN02745753	PRJEB18153	GCA_900129155.1	Scaffold	5.03854	42.5		FQVF01	52	4511	2016-12-02T00:00:00Z	ftp://ftp.ncbi.nlm.nih.gov/genomes/all/GCA/900/129/155/GCA_900129155.1_IMG-taxon_2582581270_annotated_assembly	ftp://ftp.ncbi.nlm.nih.gov/genomes/all/GCF/900/129/155/GCF_900129155.1_IMG-taxon_2582581270_annotated_assembly
Marinomonas posidonica	IVIA-Po-181	Yes	SAMN00713622	PRJNA52545	GCA_000214215.1	Complete	3.89994	44.3	chromosome:NC_015559.1/CP002771.1		1	3468	2011-05-20T00:00:00Z	ftp://ftp.ncbi.nlm.nih.gov/genomes/all/GCA/000/214/215/GCA_000214215.1_ASM21421v1	ftp://ftp.ncbi.nlm.nih.gov/genomes/all/GCF/000/214/215/GCF_000214215.1_ASM21421v1
Marinomonas profundimaris	D104	Yes	SAMN02471158	PRJNA170395	GCA_000508165.1	Contig	3.83337	44.8		AYOZ01	62	3512	2013-12-16T00:00:00Z	ftp://ftp.ncbi.nlm.nih.gov/genomes/all/GCA/000/508/165/GCA_000508165.1_SOAPdenovo_for_version_v2.01_of_the_Marinomonas_sp._D104_genome	ftp://ftp.ncbi.nlm.nih.gov/genomes/all/GCF/000/508/165/GCF_000508165.1_SOAPdenovo_for_version_v2.01_of_the_Marinomonas_sp._D104_genome
Marinomonas spartinae	CECT 8886	Yes	SAMEA4029002	PRJEB14223	GCA_900089775.1	Contig	4.71822	44.1		FLOB01	41	4185	2016-07-01T00:00:00Z	ftp://ftp.ncbi.nlm.nih.gov/genomes/all/GCA/900/089/775/GCA_900089775.1_MspartinaeCECT8886_SPAdes_Prokka	ftp://ftp.ncbi.nlm.nih.gov/genomes/all/GCF/900/089/775/GCF_900089775.1_MspartinaeCECT8886_SPAdes_Prokka
Marinomonas ushuaiensis	DSM 15871	Yes	SAMN02597439	PRJNA235145	GCA_000521805.1	Contig	3.3421	41.1		JAMB01	39	3030	2014-01-22T00:00:00Z	ftp://ftp.ncbi.nlm.nih.gov/genomes/all/GCA/000/521/805/GCA_000521805.1_SOAPdenovo_v1.05	ftp://ftp.ncbi.nlm.nih.gov/genomes/all/GCF/000/521/805/GCF_000521805.1_SOAPdenovo_v1.05
Marinospirillum alkaliphilum	DSM 21637	Yes	SAMN02745752	PRJEB17965	GCA_900119735.1	Scaffold	3.13755	54.6		FPJW01	22	2852	2016-11-17T00:00:00Z	ftp://ftp.ncbi.nlm.nih.gov/genomes/all/GCA/900/119/735/GCA_900119735.1_IMG-taxon_2599185147_annotated_assembly	ftp://ftp.ncbi.nlm.nih.gov/genomes/all/GCF/900/119/735/GCF_900119735.1_IMG-taxon_2599185147_annotated_assembly
Marinospirillum celere	DSM 18438	Yes	SAMN05660443	PRJEB17167	GCA_900112235.1	Scaffold	3.08356	50.4		FOLH01	12	2822	2016-10-31T00:00:00Z	ftp://ftp.ncbi.nlm.nih.gov/genomes/all/GCA/900/112/235/GCA_900112235.1_IMG-taxon_2600254929_annotated_assembly	ftp://ftp.ncbi.nlm.nih.gov/genomes/all/GCF/900/112/235/GCF_900112235.1_IMG-taxon_2600254929_annotated_assembly
Marinospirillum insulare	DSM 21763	Yes	SAMN02743374	PRJNA235033	GCA_000686905.1	Scaffold	2.92043	43.1		JMLW01	70	2754	2014-05-08T00:00:00Z	ftp://ftp.ncbi.nlm.nih.gov/genomes/all/GCA/000/686/905/GCA_000686905.1_ASM68690v1	ftp://ftp.ncbi.nlm.nih.gov/genomes/all/GCF/000/686/905/GCF_000686905.1_ASM68690v1
Marinospirillum minutulum	DSM 6287	Yes	SAMN02440684	PRJNA188864	GCA_000422325.1	Scaffold	2.83607	43.1		AULO01	14	2571	2013-07-10T00:00:00Z	ftp://ftp.ncbi.nlm.nih.gov/genomes/all/GCA/000/422/325/GCA_000422325.1_ASM42232v1	ftp://ftp.ncbi.nlm.nih.gov/genomes/all/GCF/000/422/325/GCF_000422325.1_ASM42232v1
Microbulbifer agarilyticus	GP101	Yes	SAMN06311449	PRJNA371746	GCA_001999945.1	Complete	4.25563	55.4	chromosome:NZ_CP019650.1/CP019650.1		1	3447	2017-02-15T00:00:00Z	ftp://ftp.ncbi.nlm.nih.gov/genomes/all/GCA/001/999/945/GCA_001999945.1_ASM199994v1	ftp://ftp.ncbi.nlm.nih.gov/genomes/all/GCF/001/999/945/GCF_001999945.1_ASM199994v1
Microbulbifer donghaiensis	CGMCC 1.7063	Yes	SAMN04487965	PRJEB18177	GCA_900129095.1	Scaffold	4.31426	59.7		FQVA01	16	3611	2016-12-02T00:00:00Z	ftp://ftp.ncbi.nlm.nih.gov/genomes/all/GCA/900/129/095/GCA_900129095.1_IMG-taxon_2619618825_annotated_assembly	ftp://ftp.ncbi.nlm.nih.gov/genomes/all/GCF/900/129/095/GCF_900129095.1_IMG-taxon_2619618825_annotated_assembly
Microbulbifer mangrovi	DD-13	Yes	SAMN05214359	PRJNA324768	GCA_002009015.1	Contig	4.50755	57.2		LZDE01	347	3588	2017-03-01T00:00:00Z	ftp://ftp.ncbi.nlm.nih.gov/genomes/all/GCA/002/009/015/GCA_002009015.1_ASM200901v1	ftp://ftp.ncbi.nlm.nih.gov/genomes/all/GCF/002/009/015/GCF_002009015.1_ASM200901v1
Microbulbifer marinus	CGMCC 1.10657	Yes	SAMN05216562	PRJEB16641	GCA_900107725.1	Scaffold	3.98239	59.8		FNQO01	11	3342	2016-10-22T00:00:00Z	ftp://ftp.ncbi.nlm.nih.gov/genomes/all/GCA/900/107/725/GCA_900107725.1_IMG-taxon_2667527380_annotated_assembly	ftp://ftp.ncbi.nlm.nih.gov/genomes/all/GCF/900/107/725/GCF_900107725.1_IMG-taxon_2667527380_annotated_assembly
Microbulbifer thermotolerans	DAU221	No	SAMN04556710	PRJNA315367	GCA_001617625.1	Complete	3.9384	56.6	chromosome:NZ_CP014864.1/CP014864.1		1	3177	2016-04-08T00:00:00Z	ftp://ftp.ncbi.nlm.nih.gov/genomes/all/GCA/001/617/625/GCA_001617625.1_ASM161762v1	ftp://ftp.ncbi.nlm.nih.gov/genomes/all/GCF/001/617/625/GCF_001617625.1_ASM161762v1
Microbulbifer variabilis	ATCC 700307	Yes	SAMN02441043	PRJNA185297	GCA_000380565.1	Contig	4.83567	48.8		AQYJ01	29	4239	2013-04-23T00:00:00Z	ftp://ftp.ncbi.nlm.nih.gov/genomes/all/GCA/000/380/565/GCA_000380565.1_ASM38056v1	ftp://ftp.ncbi.nlm.nih.gov/genomes/all/GCF/000/380/565/GCF_000380565.1_ASM38056v1
Microbulbifer yueqingensis	CGMCC 1.10658	Yes	SAMN05216212	PRJEB16007	GCA_900100355.1	Scaffold	3.66485	62		FNFH01	14	3169	2016-10-20T00:00:00Z	ftp://ftp.ncbi.nlm.nih.gov/genomes/all/GCA/900/100/355/GCA_900100355.1_IMG-taxon_2667528184_annotated_assembly	ftp://ftp.ncbi.nlm.nih.gov/genomes/all/GCF/900/100/355/GCF_900100355.1_IMG-taxon_2667528184_annotated_assembly
Moraxella atlantae	NBRC 14588	Yes	SAMD00046710	PRJDB434	GCA_001591265.1	Contig	2.37654	48		BCUL01	81	2024	2016-02-23T00:00:00Z	ftp://ftp.ncbi.nlm.nih.gov/genomes/all/GCA/001/591/265/GCA_001591265.1_ASM159126v1	ftp://ftp.ncbi.nlm.nih.gov/genomes/all/GCF/001/591/265/GCF_001591265.1_ASM159126v1
Moraxella boevrei	DSM 14165	Yes	SAMN02256417	PRJNA165407	GCA_000379845.1	Scaffold	2.42721	40.1		ARBT01	43	2240	2013-04-22T00:00:00Z	ftp://ftp.ncbi.nlm.nih.gov/genomes/all/GCA/000/379/845/GCA_000379845.1_ASM37984v1	ftp://ftp.ncbi.nlm.nih.gov/genomes/all/GCF/000/379/845/GCF_000379845.1_ASM37984v1
Moraxella caprae	DSM 19149	Yes	SAMN02441175	PRJNA198543	GCA_000426885.1	Scaffold	2.60223	44.4		AUGF01	103	2351	2013-07-10T00:00:00Z	ftp://ftp.ncbi.nlm.nih.gov/genomes/all/GCA/000/426/885/GCA_000426885.1_ASM42688v1	ftp://ftp.ncbi.nlm.nih.gov/genomes/all/GCF/000/426/885/GCF_000426885.1_ASM42688v1
Moraxella catarrhalis	BBH18	No	SAMN02603777	PRJNA46869	GCA_000092265.1	Complete	1.86329	41.7	chromosome:NC_014147.1/CP002005.1		1	1618	2010-05-11T00:00:00Z	ftp://ftp.ncbi.nlm.nih.gov/genomes/all/GCA/000/092/265/GCA_000092265.1_ASM9226v1	ftp://ftp.ncbi.nlm.nih.gov/genomes/all/GCF/000/092/265/GCF_000092265.1_ASM9226v1
Moraxella caviae	CCUG 355	Yes	SAMN06308687	PRJNA302716	GCA_002014985.1	Scaffold	2.4981	47		MUXU01	118	2168	2017-03-03T00:00:00Z	ftp://ftp.ncbi.nlm.nih.gov/genomes/all/GCA/002/014/985/GCA_002014985.1_ASM201498v1	ftp://ftp.ncbi.nlm.nih.gov/genomes/all/GCF/002/014/985/GCF_002014985.1_ASM201498v1
Moraxella cuniculi	DSM 21768	Yes	SAMN02745664	PRJEB18906	GCA_900156515.1	Contig	2.30337	44.3		FTNU01	47	2079	2017-01-14T00:00:00Z	ftp://ftp.ncbi.nlm.nih.gov/genomes/all/GCA/900/156/515/GCA_900156515.1_IMG-taxon_2681812931_annotated_assembly	ftp://ftp.ncbi.nlm.nih.gov/genomes/all/GCF/900/156/515/GCF_900156515.1_IMG-taxon_2681812931_annotated_assembly
Moraxella lincolnii	CCUG 9405	Yes	SAMN06291427	PRJNA302716	GCA_002014765.1	Scaffold	2.07692	42.7		MUYT01	29	1728	2017-03-03T00:00:00Z	ftp://ftp.ncbi.nlm.nih.gov/genomes/all/GCA/002/014/765/GCA_002014765.1_ASM201476v1	ftp://ftp.ncbi.nlm.nih.gov/genomes/all/GCF/002/014/765/GCF_002014765.1_ASM201476v1
Moraxella macacae	408225	Yes	SAMN02472058	PRJNA174162	GCA_000320365.1	Contig	2.08466	39.6941	plasmid pMoma1:NZ_ANIN01000003.1/ANIN01000003.1	ANIN01	3	1820	2012-12-13T00:00:00Z	ftp://ftp.ncbi.nlm.nih.gov/genomes/all/GCA/000/320/365/GCA_000320365.1_MorMac1.0	ftp://ftp.ncbi.nlm.nih.gov/genomes/all/GCF/000/320/365/GCF_000320365.1_MorMac1.0
Moraxella nonliquefaciens	CCUG 348	Yes	SAMN04994741	PRJNA302716	GCA_001679005.1	Scaffold	2.27988	42		LXTW01	37	2020	2016-07-05T00:00:00Z	ftp://ftp.ncbi.nlm.nih.gov/genomes/all/GCA/001/679/005/GCA_001679005.1_ASM167900v1	ftp://ftp.ncbi.nlm.nih.gov/genomes/all/GCF/001/679/005/GCF_001679005.1_ASM167900v1
Moraxella oblonga	NBRC 102422	Yes	SAMD00046722	PRJDB1360	GCA_001598275.1	Contig	2.42539	41		BCYQ01	107	2310	2016-03-11T00:00:00Z	ftp://ftp.ncbi.nlm.nih.gov/genomes/all/GCA/001/598/275/GCA_001598275.1_ASM159827v1	ftp://ftp.ncbi.nlm.nih.gov/genomes/all/GCF/001/598/275/GCF_001598275.1_ASM159827v1
Moraxella osloensis	CCUG 350	Yes	SAMN04435858	PRJNA282954	GCA_001553955.1	Complete	2.64914	43.5846	chromosome:NZ_CP014234.1/CP014234.1; plasmid unnamed1:NZ_CP014238.1/CP014238.1; plasmid unnamed2:NZ_CP014237.1/CP014237.1; plasmid unnamed3:NZ_CP014236.1/CP014236.1; plasmid unnamed4:NZ_CP014235.1/CP014235.1		5	2229	2016-02-09T00:00:00Z	ftp://ftp.ncbi.nlm.nih.gov/genomes/all/GCA/001/553/955/GCA_001553955.1_ASM155395v1	ftp://ftp.ncbi.nlm.nih.gov/genomes/all/GCF/001/553/955/GCF_001553955.1_ASM155395v1
Moraxella ovis	199/55	Yes	SAMN03455375	PRJNA280058	GCA_001636015.1	Complete	2.3061	45.3015	chromosome:NZ_CP011158.1/CP011158.1; plasmid pMOV1:NZ_CP011159.1/CP011159.1		2	2085	2016-05-02T00:00:00Z	ftp://ftp.ncbi.nlm.nih.gov/genomes/all/GCA/001/636/015/GCA_001636015.1_ASM163601v1	ftp://ftp.ncbi.nlm.nih.gov/genomes/all/GCF/001/636/015/GCF_001636015.1_ASM163601v1
Moraxella porci	Pseudomonas stutzeri	Yes	SAMN06293387	PRJNA302716	GCA_002014855.1	Scaffold	2.179	46.6		MUYV01	26	1939	2017-03-03T00:00:00Z	ftp://ftp.ncbi.nlm.nih.gov/genomes/all/GCA/002/014/855/GCA_002014855.1_ASM201485v1	ftp://ftp.ncbi.nlm.nih.gov/genomes/all/GCF/002/014/855/GCF_002014855.1_ASM201485v1
Neptuniibacter caesariensis	MED92	Yes	SAMN02436143	PRJNA13561	GCA_000153345.1	Scaffold	3.92476	46		AAOW01	6	3688	2006-03-01T00:00:00Z	ftp://ftp.ncbi.nlm.nih.gov/genomes/all/GCA/000/153/345/GCA_000153345.1_ASM15334v1	ftp://ftp.ncbi.nlm.nih.gov/genomes/all/GCF/000/153/345/GCF_000153345.1_ASM15334v1
Neptuniibacter marinus	ATR 1.1	Yes	SAMN04506967	PRJNA312822	GCA_001597725.1	Contig	3.45419	42.8		LUTR01	117	3115	2016-03-25T00:00:00Z	ftp://ftp.ncbi.nlm.nih.gov/genomes/all/GCA/001/597/725/GCA_001597725.1_ASM159772v1	ftp://ftp.ncbi.nlm.nih.gov/genomes/all/GCF/001/597/725/GCF_001597725.1_ASM159772v1
Neptunomonas antarctica	S3-22	Yes	SAMN04074909	PRJNA295504	GCA_001305295.1	Contig	4.56883	45.7		LJSI01	55	4097	2015-10-01T00:00:00Z	ftp://ftp.ncbi.nlm.nih.gov/genomes/all/GCA/001/305/295/GCA_001305295.1_Nant_v1	ftp://ftp.ncbi.nlm.nih.gov/genomes/all/GCF/001/305/295/GCF_001305295.1_Nant_v1
Neptunomonas japonica	DSM 18939	Yes	SAMN02440650	PRJNA185603	GCA_000422765.1	Scaffold	4.39155	43.7		AUGR01	39	4064	2013-07-10T00:00:00Z	ftp://ftp.ncbi.nlm.nih.gov/genomes/all/GCA/000/422/765/GCA_000422765.1_ASM42276v1	ftp://ftp.ncbi.nlm.nih.gov/genomes/all/GCF/000/422/765/GCF_000422765.1_ASM42276v1
Neptunomonas phycophila	CECT 8716	Yes	SAMN06109290	PRJNA356205	GCA_001922575.1	Contig	3.8765	45.5		MRCI01	27	3465	2016-12-28T00:00:00Z	ftp://ftp.ncbi.nlm.nih.gov/genomes/all/GCA/001/922/575/GCA_001922575.1_ASM192257v1	ftp://ftp.ncbi.nlm.nih.gov/genomes/all/GCF/001/922/575/GCF_001922575.1_ASM192257v1
Neptunomonas qingdaonensis	CGMCC 1.10971	Yes	SAMN05216175	PRJEB17302	GCA_900113275.1	Scaffold	4.44979	46.2		FOOU01	35	3888	2016-10-31T00:00:00Z	ftp://ftp.ncbi.nlm.nih.gov/genomes/all/GCA/900/113/275/GCA_900113275.1_IMG-taxon_2663762747_annotated_assembly	ftp://ftp.ncbi.nlm.nih.gov/genomes/all/GCF/900/113/275/GCF_900113275.1_IMG-taxon_2663762747_annotated_assembly
Nitrincola lacisaponensis	4CA	Yes	SAMN02700551	PRJNA242584	GCA_000691225.1	Contig	3.41213	52.1		JMSZ01	43	3055	2014-05-15T00:00:00Z	ftp://ftp.ncbi.nlm.nih.gov/genomes/all/GCA/000/691/225/GCA_000691225.1_NitLas1.0	ftp://ftp.ncbi.nlm.nih.gov/genomes/all/GCF/000/691/225/GCF_000691225.1_NitLas1.0
Nitrincola nitratireducens	AK23	Yes	SAMN02951920	PRJNA179027	GCA_000585235.1	Contig	4.02765	46.8		AONB01	68	3305	2014-03-04T00:00:00Z	ftp://ftp.ncbi.nlm.nih.gov/genomes/all/GCA/000/585/235/GCA_000585235.1_NitAk23	ftp://ftp.ncbi.nlm.nih.gov/genomes/all/GCF/000/585/235/GCF_000585235.1_NitAk23
Oblitimonas alkaliphila	B4199	Yes	SAMN03946311	PRJNA291610	GCA_001267175.1	Complete	2.49403	47.4	chromosome:NZ_CP012358.1/CP012358.1		1	2311	2015-08-13T00:00:00Z	ftp://ftp.ncbi.nlm.nih.gov/genomes/all/GCA/001/267/175/GCA_001267175.1_ASM126717v1	ftp://ftp.ncbi.nlm.nih.gov/genomes/all/GCF/001/267/175/GCF_001267175.1_ASM126717v1
Oceanicoccus sagamiensis	NBRC 107125	Yes	SAMN06075352	PRJNA355353	GCA_002117105.1	Complete	4.47208	47.7	chromosome:NZ_CP019343.1/CP019343.1		1	3900	2017-05-02T00:00:00Z	ftp://ftp.ncbi.nlm.nih.gov/genomes/all/GCA/002/117/105/GCA_002117105.1_ASM211710v1	ftp://ftp.ncbi.nlm.nih.gov/genomes/all/GCF/002/117/105/GCF_002117105.1_ASM211710v1
Oceanobacter kriegii	DSM 6294	Yes	SAMN02441519	PRJNA185608	GCA_000422845.1	Scaffold	4.50583	55.3		AUGV01	36	3898	2013-07-10T00:00:00Z	ftp://ftp.ncbi.nlm.nih.gov/genomes/all/GCA/000/422/845/GCA_000422845.1_ASM42284v1	ftp://ftp.ncbi.nlm.nih.gov/genomes/all/GCF/000/422/845/GCF_000422845.1_ASM42284v1
Oceanospirillum beijerinckii	DSM 7166	Yes	SAMN02441143	PRJNA188872	GCA_000422425.1	Scaffold	5.32532	47.9		AULT01	99	4325	2013-07-10T00:00:00Z	ftp://ftp.ncbi.nlm.nih.gov/genomes/all/GCA/000/422/425/GCA_000422425.1_ASM42242v1	ftp://ftp.ncbi.nlm.nih.gov/genomes/all/GCF/000/422/425/GCF_000422425.1_ASM42242v1
Oceanospirillum linum	ATCC 11336	Yes	SAMN06114004	PRJNA356442	GCA_001995095.2	Contig	3.78219	49.1		MTSD02	289	3237	2017-02-10T00:00:00Z	ftp://ftp.ncbi.nlm.nih.gov/genomes/all/GCA/001/995/095/GCA_001995095.2_ASM199509v2	ftp://ftp.ncbi.nlm.nih.gov/genomes/all/GCF/001/995/095/GCF_001995095.2_ASM199509v2
Oceanospirillum maris	DSM 6286	Yes	SAMN02440652	PRJNA185609	GCA_000422865.1	Scaffold	3.70981	45.9		AUGW01	44	3170	2013-07-10T00:00:00Z	ftp://ftp.ncbi.nlm.nih.gov/genomes/all/GCA/000/422/865/GCA_000422865.1_ASM42286v1	ftp://ftp.ncbi.nlm.nih.gov/genomes/all/GCF/000/422/865/GCF_000422865.1_ASM42286v1
Oceanospirillum multiglobuliferum	ATCC 33336	Yes	SAMN02745127	PRJEB19549	GCA_900167095.1	Scaffold	3.51271	45.4		FUXG01	46	3075	2017-03-04T00:00:00Z	ftp://ftp.ncbi.nlm.nih.gov/genomes/all/GCA/900/167/095/GCA_900167095.1_IMG-taxon_2582581321_annotated_assembly	ftp://ftp.ncbi.nlm.nih.gov/genomes/all/GCF/900/167/095/GCF_900167095.1_IMG-taxon_2582581321_annotated_assembly
Oleibacter marinus	DSM 24913	Yes	SAMN05421686	PRJEB18826	GCA_900156675.1	Scaffold	3.85947	51.4		FTOH01	30	3396	2017-01-14T00:00:00Z	ftp://ftp.ncbi.nlm.nih.gov/genomes/all/GCA/900/156/675/GCA_900156675.1_IMG-taxon_2681813515_annotated_assembly	ftp://ftp.ncbi.nlm.nih.gov/genomes/all/GCF/900/156/675/GCF_900156675.1_IMG-taxon_2681813515_annotated_assembly
Oleiphilus messinensis	ME102	Yes	SAMN06234459	PRJNA362330	GCA_002162375.1	Complete	6.37928	47.8	chromosome:NZ_CP021425.1/CP021425.1		1	5418	2017-05-31T00:00:00Z	ftp://ftp.ncbi.nlm.nih.gov/genomes/all/GCA/002/162/375/GCA_002162375.1_ASM216237v1	ftp://ftp.ncbi.nlm.nih.gov/genomes/all/GCF/002/162/375/GCF_002162375.1_ASM216237v1
Oleispira antarctica	RB-8	Yes	SAMEA4532328	PRJEA42413	GCA_000967895.1	Complete	4.40638	42.2	chromosome:NZ_FO203512.1/FO203512.1		1	3866	2013-05-31T00:00:00Z	ftp://ftp.ncbi.nlm.nih.gov/genomes/all/GCA/000/967/895/GCA_000967895.1_ASM96789v1	ftp://ftp.ncbi.nlm.nih.gov/genomes/all/GCF/000/967/895/GCF_000967895.1_ASM96789v1
Perlucidibaca aquatica	BK296	Yes	SAMN05170437	PRJNA322579	GCA_001676655.1	Contig	2.49292	55.7		LZDB01	6	2342	2016-06-25T00:00:00Z	ftp://ftp.ncbi.nlm.nih.gov/genomes/all/GCA/001/676/655/GCA_001676655.1_ASM167665v1	ftp://ftp.ncbi.nlm.nih.gov/genomes/all/GCF/001/676/655/GCF_001676655.1_ASM167665v1
Perlucidibaca piscinae	DSM 21586	Yes	SAMN02440565	PRJNA182434	GCA_000420045.1	Contig	2.42407	64.9		ATUE01	13	2284	2013-07-09T00:00:00Z	ftp://ftp.ncbi.nlm.nih.gov/genomes/all/GCA/000/420/045/GCA_000420045.1_ASM42004v1	ftp://ftp.ncbi.nlm.nih.gov/genomes/all/GCF/000/420/045/GCF_000420045.1_ASM42004v1
Porticoccus hydrocarbonoclasticus	MCTG13d	Yes	SAMN02744760	PRJNA225848	GCA_000744735.1	Contig	2.47465	53.1		JQMM01	1	2301	2014-08-28T00:00:00Z	ftp://ftp.ncbi.nlm.nih.gov/genomes/all/GCA/000/744/735/GCA_000744735.1_ASM74473v1	ftp://ftp.ncbi.nlm.nih.gov/genomes/all/GCF/000/744/735/GCF_000744735.1_ASM74473v1
Pseudohaliea rubra	DSM 19751	Yes	SAMN03076238	PRJNA182510	GCA_000764025.1	Scaffold	3.2123	66.1		AUVB01	86	2801	2014-09-24T00:00:00Z	ftp://ftp.ncbi.nlm.nih.gov/genomes/all/GCA/000/764/025/GCA_000764025.1_ASM76402v1	ftp://ftp.ncbi.nlm.nih.gov/genomes/all/GCF/000/764/025/GCF_000764025.1_ASM76402v1
Pseudomonas aestusnigri	VGXO14	Yes	SAMN06688252	PRJNA381708	GCA_002197985.1	Scaffold	3.82977	60.9		NBYK01	30	3462	2017-06-19T00:00:00Z	ftp://ftp.ncbi.nlm.nih.gov/genomes/all/GCA/002/197/985/GCA_002197985.1_ASM219798v1	ftp://ftp.ncbi.nlm.nih.gov/genomes/all/GCF/002/197/985/GCF_002197985.1_ASM219798v1
Pseudomonas alcaligenes	NEB 585	Yes	SAMN04539664	PRJNA314705	GCA_001597285.1	Complete	4.4063	65.5	chromosome:NZ_CP014784.1/CP014784.1		1	4006	2016-03-25T00:00:00Z	ftp://ftp.ncbi.nlm.nih.gov/genomes/all/GCA/001/597/285/GCA_001597285.1_ASM159728v1	ftp://ftp.ncbi.nlm.nih.gov/genomes/all/GCF/001/597/285/GCF_001597285.1_ASM159728v1
Pseudomonas anguilliseptica	DSM 12111	Yes	SAMN05421553	PRJEB16454	GCA_900105355.1	Contig	5.22962	60.2		FNSC01	3	4626	2016-10-22T00:00:00Z	ftp://ftp.ncbi.nlm.nih.gov/genomes/all/GCA/900/105/355/GCA_900105355.1_IMG-taxon_2687453785_annotated_assembly	ftp://ftp.ncbi.nlm.nih.gov/genomes/all/GCF/900/105/355/GCF_900105355.1_IMG-taxon_2687453785_annotated_assembly
Pseudomonas azotifigens	DSM 17556	Yes	SAMN02441543	PRJNA188903	GCA_000425625.1	Scaffold	5.01742	66.9		AUDU01	59	4406	2013-07-10T00:00:00Z	ftp://ftp.ncbi.nlm.nih.gov/genomes/all/GCA/000/425/625/GCA_000425625.1_ASM42562v1	ftp://ftp.ncbi.nlm.nih.gov/genomes/all/GCF/000/425/625/GCF_000425625.1_ASM42562v1
Pseudomonas balearica	DSM6083 (=SP1402)	Yes	SAMN02673660	PRJNA240670	GCA_000818015.1	Complete	4.38348	64.7	chromosome:NZ_CP007511.1/CP007511.1		1	3976	2015-01-14T00:00:00Z	ftp://ftp.ncbi.nlm.nih.gov/genomes/all/GCA/000/818/015/GCA_000818015.1_ASM81801v1	ftp://ftp.ncbi.nlm.nih.gov/genomes/all/GCF/000/818/015/GCF_000818015.1_ASM81801v1
Pseudomonas benzenivorans	DSM 8628	Yes	SAMN05216603	PRJEB15910	GCA_900100495.1	Scaffold	5.74314	65.2		FNCT01	44	5123	2016-10-20T00:00:00Z	ftp://ftp.ncbi.nlm.nih.gov/genomes/all/GCA/900/100/495/GCA_900100495.1_IMG-taxon_2663762779_annotated_assembly	ftp://ftp.ncbi.nlm.nih.gov/genomes/all/GCF/900/100/495/GCF_900100495.1_IMG-taxon_2663762779_annotated_assembly
Pseudomonas borbori	DSM 17834	Yes	SAMN05216190	PRJEB17301	GCA_900115555.1	Scaffold	5.27047	63		FOWX01	96	4594	2016-10-31T00:00:00Z	ftp://ftp.ncbi.nlm.nih.gov/genomes/all/GCA/900/115/555/GCA_900115555.1_IMG-taxon_2671180032_annotated_assembly	ftp://ftp.ncbi.nlm.nih.gov/genomes/all/GCF/900/115/555/GCF_900115555.1_IMG-taxon_2671180032_annotated_assembly
Pseudomonas caeni	DSM 24390	Yes	SAMN02440589	PRJNA188884	GCA_000421765.1	Contig	3.02232	48.3		ATXQ01	24	2746	2013-07-09T00:00:00Z	ftp://ftp.ncbi.nlm.nih.gov/genomes/all/GCA/000/421/765/GCA_000421765.1_ASM42176v1	ftp://ftp.ncbi.nlm.nih.gov/genomes/all/GCF/000/421/765/GCF_000421765.1_ASM42176v1
Pseudomonas citronellolis	SJTE-3	Yes	SAMN05178539	PRJNA323396	GCA_001654435.1	Complete	7.67976	66.4985	chromosome:NZ_CP015878.1/CP015878.1; plasmid pRBL16:NZ_CP015879.1/CP015879.1		2	6694	2016-06-02T00:00:00Z	ftp://ftp.ncbi.nlm.nih.gov/genomes/all/GCA/001/654/435/GCA_001654435.1_ASM165443v1	ftp://ftp.ncbi.nlm.nih.gov/genomes/all/GCF/001/654/435/GCF_001654435.1_ASM165443v1
Pseudomonas flexibilis	JCM 14085	Yes	SAMN03174901	PRJNA266854	GCA_000806415.1	Contig	3.7484	65.8		JTAK01	16	3426	2014-12-22T00:00:00Z	ftp://ftp.ncbi.nlm.nih.gov/genomes/all/GCA/000/806/415/GCA_000806415.1_ASM80641v1	ftp://ftp.ncbi.nlm.nih.gov/genomes/all/GCF/000/806/415/GCF_000806415.1_ASM80641v1
Pseudomonas fluorescens	F113	Yes	SAMN02604099	PRJNA76715	GCA_000237065.1	Complete	6.84583	60.8	chromosome:NC_016830.1/CP003150.1		1	5989	2011-12-09T00:00:00Z	ftp://ftp.ncbi.nlm.nih.gov/genomes/all/GCA/000/237/065/GCA_000237065.1_ASM23706v1	ftp://ftp.ncbi.nlm.nih.gov/genomes/all/GCF/000/237/065/GCF_000237065.1_ASM23706v1
Pseudomonas formosensis	JCM 18415	Yes	SAMN05216578	PRJEB17491	GCA_900115905.1	Scaffold	3.44347	62.7		FOYD01	28	3101	2016-10-31T00:00:00Z	ftp://ftp.ncbi.nlm.nih.gov/genomes/all/GCA/900/115/905/GCA_900115905.1_IMG-taxon_2663762775_annotated_assembly	ftp://ftp.ncbi.nlm.nih.gov/genomes/all/GCF/900/115/905/GCF_900115905.1_IMG-taxon_2663762775_annotated_assembly
Pseudomonas fulva	12-X	Yes	SAMN00713619	PRJNA49675	GCA_000213805.1	Complete	4.92077	63.5	chromosome:NC_015556.1/CP002727.1		1	4425	2011-05-17T00:00:00Z	ftp://ftp.ncbi.nlm.nih.gov/genomes/all/GCA/000/213/805/GCA_000213805.1_ASM21380v1	ftp://ftp.ncbi.nlm.nih.gov/genomes/all/GCF/000/213/805/GCF_000213805.1_ASM21380v1
Pseudomonas fuscovaginae	LMG 2158	Yes	SAMN05216581	PRJEB16115	GCA_900108595.1	Chromosome	6.59235	61.4	chromosome I:NZ_LT629972.1/LT629972.1		1	5682	2016-10-27T00:00:00Z	ftp://ftp.ncbi.nlm.nih.gov/genomes/all/GCA/900/108/595/GCA_900108595.1_IMG-taxon_2667527230_annotated_assembly	ftp://ftp.ncbi.nlm.nih.gov/genomes/all/GCF/900/108/595/GCF_900108595.1_IMG-taxon_2667527230_annotated_assembly
Pseudomonas guangdongensis	CCTCC 2012022	Yes	SAMN05216580	PRJEB16458	GCA_900105885.1	Chromosome	3.19115	68.3	chromosome I:NZ_LT629780.1/LT629780.1		1	2857	2016-10-21T00:00:00Z	ftp://ftp.ncbi.nlm.nih.gov/genomes/all/GCA/900/105/885/GCA_900105885.1_IMG-taxon_2667527223_annotated_assembly	ftp://ftp.ncbi.nlm.nih.gov/genomes/all/GCF/900/105/885/GCF_900105885.1_IMG-taxon_2667527223_annotated_assembly
Pseudomonas guineae	LMG 24016	Yes	SAMN05216206	PRJEB17360	GCA_900113745.1	Scaffold	4.14959	58.5		FOQL01	10	3754	2016-10-31T00:00:00Z	ftp://ftp.ncbi.nlm.nih.gov/genomes/all/GCA/900/113/745/GCA_900113745.1_IMG-taxon_2667527413_annotated_assembly	ftp://ftp.ncbi.nlm.nih.gov/genomes/all/GCF/900/113/745/GCF_900113745.1_IMG-taxon_2667527413_annotated_assembly
Pseudomonas hussainii	JCM 19513	Yes	SAMN05216214	PRJEB16845	GCA_900109735.1	Scaffold	3.68231	58.8		FOAS01	45	3422	2016-10-29T00:00:00Z	ftp://ftp.ncbi.nlm.nih.gov/genomes/all/GCA/900/109/735/GCA_900109735.1_IMG-taxon_2663763602_annotated_assembly	ftp://ftp.ncbi.nlm.nih.gov/genomes/all/GCF/900/109/735/GCF_900109735.1_IMG-taxon_2663763602_annotated_assembly
Pseudomonas indica	NBRC 103045	Yes	SAMD00046928	PRJDB211	GCA_002091635.1	Contig	5.78788	64.1		BDAC01	62	5125	2017-04-03T20:48:00Z	ftp://ftp.ncbi.nlm.nih.gov/genomes/all/GCA/002/091/635/GCA_002091635.1_ASM209163v1	ftp://ftp.ncbi.nlm.nih.gov/genomes/all/GCF/002/091/635/GCF_002091635.1_ASM209163v1
Pseudomonas jinjuensis	JCM 21621	Yes	SAMN05216193	PRJEB16237	GCA_900103845.1	Scaffold	5.86867	66.4		FNIJ01	31	5123	2016-10-20T00:00:00Z	ftp://ftp.ncbi.nlm.nih.gov/genomes/all/GCA/900/103/845/GCA_900103845.1_IMG-taxon_2663762768_annotated_assembly	ftp://ftp.ncbi.nlm.nih.gov/genomes/all/GCF/900/103/845/GCF_900103845.1_IMG-taxon_2663762768_annotated_assembly
Pseudomonas kuykendallii	NRRL B-59562	Yes	SAMN05216287	PRJEB16580	GCA_900106975.1	Scaffold	4.69037	65.9		FNNU01	15	4297	2016-10-22T00:00:00Z	ftp://ftp.ncbi.nlm.nih.gov/genomes/all/GCA/900/106/975/GCA_900106975.1_IMG-taxon_2671180037_annotated_assembly	ftp://ftp.ncbi.nlm.nih.gov/genomes/all/GCF/900/106/975/GCF_900106975.1_IMG-taxon_2671180037_annotated_assembly
Pseudomonas litoralis	2SM5	Yes	SAMN05216198	PRJEB16410	GCA_900105005.1	Chromosome	3.98794	58.5	chromosome I:NZ_LT629748.1/LT629748.1		1	3672	2016-10-20T23:54:00Z	ftp://ftp.ncbi.nlm.nih.gov/genomes/all/GCA/900/105/005/GCA_900105005.1_IMG-taxon_2667527220_annotated_assembly	ftp://ftp.ncbi.nlm.nih.gov/genomes/all/GCF/900/105/005/GCF_900105005.1_IMG-taxon_2667527220_annotated_assembly
Pseudomonas lutea	DSM 17257	Yes	SAMN03077637	PRJNA261881	GCA_000759445.1	Contig	5.6475	60.2		JRMB01	5	4867	2014-09-29T00:00:00Z	ftp://ftp.ncbi.nlm.nih.gov/genomes/all/GCA/000/759/445/GCA_000759445.1_ASM75944v1	ftp://ftp.ncbi.nlm.nih.gov/genomes/all/GCF/000/759/445/GCF_000759445.1_ASM75944v1
Pseudomonas marincola	JCM 14761	Yes	SAMN05216264	PRJEB17568	GCA_900116605.1	Scaffold	5.02098	57.1		FPBC01	33	4458	2016-11-02T00:00:00Z	ftp://ftp.ncbi.nlm.nih.gov/genomes/all/GCA/900/116/605/GCA_900116605.1_IMG-taxon_2663763603_annotated_assembly	ftp://ftp.ncbi.nlm.nih.gov/genomes/all/GCF/900/116/605/GCF_900116605.1_IMG-taxon_2663763603_annotated_assembly
Pseudomonas massiliensis	CB1	Yes	SAMEA2821758	PRJEB7542	GCA_000826105.1	Contig	4.72353	62.3		CCYK01	7	4156	2014-10-18T00:00:00Z	ftp://ftp.ncbi.nlm.nih.gov/genomes/all/GCA/000/826/105/GCA_000826105.1_Pseudomonas_massiliensis_CB1	ftp://ftp.ncbi.nlm.nih.gov/genomes/all/GCF/000/826/105/GCF_000826105.1_Pseudomonas_massiliensis_CB1
Pseudomonas mendocina	ymp	Yes	SAMN02598392	PRJNA17457	GCA_000016565.1	Complete	5.07281	64.7	chromosome:NC_009439.1/CP000680.1		1	4569	2007-04-20T00:00:00Z	ftp://ftp.ncbi.nlm.nih.gov/genomes/all/GCA/000/016/565/GCA_000016565.1_ASM1656v1	ftp://ftp.ncbi.nlm.nih.gov/genomes/all/GCF/000/016/565/GCF_000016565.1_ASM1656v1
Pseudomonas monteilii	USDA-ARS-USMARC-56711	Yes	SAMN04158505	PRJNA281531	GCA_001534745.1	Complete	4.71436	64.4	chromosome:NZ_CP013997.1/CP013997.1		1	3899	2016-01-25T00:00:00Z	ftp://ftp.ncbi.nlm.nih.gov/genomes/all/GCA/001/534/745/GCA_001534745.1_ASM153474v1	ftp://ftp.ncbi.nlm.nih.gov/genomes/all/GCF/001/534/745/GCF_001534745.1_ASM153474v1
Pseudomonas nitroreducens	NBRC 12694	Yes	SAMD00046934	PRJDB220	GCA_002091755.1	Contig	6.10514	65		BDAI01	40	5516	2017-04-03T20:49:00Z	ftp://ftp.ncbi.nlm.nih.gov/genomes/all/GCA/002/091/755/GCA_002091755.1_ASM209175v1	ftp://ftp.ncbi.nlm.nih.gov/genomes/all/GCF/002/091/755/GCF_002091755.1_ASM209175v1
Pseudomonas oryzae	KCTC 32247	Yes	SAMN05216221	PRJEB16377	GCA_900104805.1	Chromosome	4.64219	67.4	chromosome I:NZ_LT629751.1/LT629751.1		1	4073	2016-10-20T23:58:00Z	ftp://ftp.ncbi.nlm.nih.gov/genomes/all/GCA/900/104/805/GCA_900104805.1_IMG-taxon_2667527434_annotated_assembly	ftp://ftp.ncbi.nlm.nih.gov/genomes/all/GCF/900/104/805/GCF_900104805.1_IMG-taxon_2667527434_annotated_assembly
Pseudomonas otitidis	DSM 17224	Yes	SAMN05216263	PRJEB17072	GCA_900111835.1	Scaffold	6.34474	66.8		FOJP01	50	5768	2016-10-31T00:00:00Z	ftp://ftp.ncbi.nlm.nih.gov/genomes/all/GCA/900/111/835/GCA_900111835.1_IMG-taxon_2663762781_annotated_assembly	ftp://ftp.ncbi.nlm.nih.gov/genomes/all/GCF/900/111/835/GCF_900111835.1_IMG-taxon_2663762781_annotated_assembly
Pseudomonas pachastrellae	JCM 12285	Yes	SAMN05216256	PRJEB17479	GCA_900114765.1	Scaffold	3.93469	61.2		FOUD01	55	3587	2016-10-31T00:00:00Z	ftp://ftp.ncbi.nlm.nih.gov/genomes/all/GCA/900/114/765/GCA_900114765.1_IMG-taxon_2663763599_annotated_assembly	ftp://ftp.ncbi.nlm.nih.gov/genomes/all/GCF/900/114/765/GCF_900114765.1_IMG-taxon_2663763599_annotated_assembly
Pseudomonas pelagia	CL-AP6	Yes	SAMN02470162	PRJNA197439	GCA_000410875.1	Contig	4.64231	57.4		AROI01	81	4104	2013-06-13T00:00:00Z	ftp://ftp.ncbi.nlm.nih.gov/genomes/all/GCA/000/410/875/GCA_000410875.1_KCCM90073	ftp://ftp.ncbi.nlm.nih.gov/genomes/all/GCF/000/410/875/GCF_000410875.1_KCCM90073
Pseudomonas pohangensis	DSM 17875	Yes	SAMN05216296	PRJEB16450	GCA_900105995.1	Chromosome	3.76969	59.6	chromosome I:NZ_LT629785.1/LT629785.1		1	3402	2016-10-21T00:00:00Z	ftp://ftp.ncbi.nlm.nih.gov/genomes/all/GCA/900/105/995/GCA_900105995.1_IMG-taxon_2667527387_annotated_assembly	ftp://ftp.ncbi.nlm.nih.gov/genomes/all/GCF/900/105/995/GCF_900105995.1_IMG-taxon_2667527387_annotated_assembly
Pseudomonas protegens	CHA0	Yes	SAMN02603271	PRJNA78307	GCA_000397205.1	Complete	6.86798	63.4	chromosome:NC_021237.1/CP003190.1		1	6119	2013-05-16T00:00:00Z	ftp://ftp.ncbi.nlm.nih.gov/genomes/all/GCA/000/397/205/GCA_000397205.1_ASM39720v1	ftp://ftp.ncbi.nlm.nih.gov/genomes/all/GCF/000/397/205/GCF_000397205.1_ASM39720v1
Pseudomonas psychrotolerans	PRS08-11306	No	SAMN05860868	PRJNA345321	GCA_001913135.1	Complete	5.38617	64.8064	chromosome:NZ_CP018758.1/CP018758.1; plasmid pPRS08-11306:NZ_CP018759.1/CP018759.1		2	4772	2016-12-21T00:00:00Z	ftp://ftp.ncbi.nlm.nih.gov/genomes/all/GCA/001/913/135/GCA_001913135.1_ASM191313v1	ftp://ftp.ncbi.nlm.nih.gov/genomes/all/GCF/001/913/135/GCF_001913135.1_ASM191313v1
Pseudomonas putida	PA14H7	Yes	SAMN03198226	PRJNA236584	GCA_000800615.1	Scaffold	5.87875	62.3		JBOP01	7	5220	2014-12-10T00:00:00Z	ftp://ftp.ncbi.nlm.nih.gov/genomes/all/GCA/000/800/615/GCA_000800615.1_PseuPA14H7	ftp://ftp.ncbi.nlm.nih.gov/genomes/all/GCF/000/800/615/GCF_000800615.1_PseuPA14H7
Pseudomonas resinovorans	NBRC 106553	Yes	SAMD00061053	PRJDB685	GCA_000412695.1	Complete	6.48483	65.3177	chromosome:NC_021499.1/AP013068.1; plasmid pCAR1.3:NC_021506.1/AP013069.1		2	5743	2013-06-12T00:00:00Z	ftp://ftp.ncbi.nlm.nih.gov/genomes/all/GCA/000/412/695/GCA_000412695.1_ASM41269v1	ftp://ftp.ncbi.nlm.nih.gov/genomes/all/GCF/000/412/695/GCF_000412695.1_ASM41269v1
Pseudomonas rhizosphaerae	DSM 16299	Yes	SAMN03077633	PRJNA261876	GCA_000761155.1	Complete	4.68863	62	chromosome:NZ_CP009533.1/CP009533.1		1	4086	2014-10-01T00:00:00Z	ftp://ftp.ncbi.nlm.nih.gov/genomes/all/GCA/000/761/155/GCA_000761155.1_ASM76115v1	ftp://ftp.ncbi.nlm.nih.gov/genomes/all/GCF/000/761/155/GCF_000761155.1_ASM76115v1
Pseudomonas sabulinigri	JCM 14963	Yes	SAMN05216271	PRJEB16439	GCA_900105255.1	Chromosome	4.0302	59.9	chromosome I:NZ_LT629763.1/LT629763.1		1	3602	2016-10-21T00:00:00Z	ftp://ftp.ncbi.nlm.nih.gov/genomes/all/GCA/900/105/255/GCA_900105255.1_IMG-taxon_2675902958_annotated_assembly	ftp://ftp.ncbi.nlm.nih.gov/genomes/all/GCF/900/105/255/GCF_900105255.1_IMG-taxon_2675902958_annotated_assembly
Pseudomonas sagittaria	JCM 18195	Yes	SAMN05216229	PRJEB17413	GCA_900115715.1	Scaffold	4.60757	66.7		FOXM01	44	4136	2016-10-31T00:00:00Z	ftp://ftp.ncbi.nlm.nih.gov/genomes/all/GCA/900/115/715/GCA_900115715.1_IMG-taxon_2663762798_annotated_assembly	ftp://ftp.ncbi.nlm.nih.gov/genomes/all/GCF/900/115/715/GCF_900115715.1_IMG-taxon_2663762798_annotated_assembly
Pseudomonas salegens	CECT 8338	Yes	SAMN05216210	PRJEB16488	GCA_900105655.1	Chromosome	3.7961	57.7	chromosome I:NZ_LT629787.1/LT629787.1		1	3401	2016-10-21T00:00:00Z	ftp://ftp.ncbi.nlm.nih.gov/genomes/all/GCA/900/105/655/GCA_900105655.1_IMG-taxon_2667527386_annotated_assembly	ftp://ftp.ncbi.nlm.nih.gov/genomes/all/GCF/900/105/655/GCF_900105655.1_IMG-taxon_2667527386_annotated_assembly
Pseudomonas saudimassiliensis	12M76_air	Yes	SAMEA2539499	PRJEB5504	GCA_000939975.1	Contig	3.34421	62.5			3	3014	2014-09-09T23:03:00Z	ftp://ftp.ncbi.nlm.nih.gov/genomes/all/GCA/000/939/975/GCA_000939975.1_PRJEB5504_assembly_1	ftp://ftp.ncbi.nlm.nih.gov/genomes/all/GCF/000/939/975/GCF_000939975.1_PRJEB5504_assembly_1
Pseudomonas saudiphocaensis	20_BN	Yes	SAMEA2658259	PRJEB6478	GCA_000756775.2	Chromosome	3.67376	61.2	chromosome:NZ_CCSF01000001.1/CCSF01000001.1	CCSF01	1	3336	2014-09-06T00:00:00Z	ftp://ftp.ncbi.nlm.nih.gov/genomes/all/GCA/000/756/775/GCA_000756775.2_PRJEB6478_assembly_1	ftp://ftp.ncbi.nlm.nih.gov/genomes/all/GCF/000/756/775/GCF_000756775.1_PRJEB6478_assembly_1
Pseudomonas stutzeri	CGMCC 1.1803	Yes	SAMN02603041	PRJNA68131	GCA_000219605.1	Complete	4.54793	63.9	chromosome:NC_015740.1/CP002881.1		1	4054	2011-06-29T00:00:00Z	ftp://ftp.ncbi.nlm.nih.gov/genomes/all/GCA/000/219/605/GCA_000219605.1_ASM21960v1	ftp://ftp.ncbi.nlm.nih.gov/genomes/all/GCF/000/219/605/GCF_000219605.1_ASM21960v1
Pseudomonas taeanensis	MS-3	Yes	SAMN02470138	PRJNA217843	GCA_000498575.2	Contig	5.45486	60.9		AWSQ01	18	4752	2013-11-22T00:00:00Z	ftp://ftp.ncbi.nlm.nih.gov/genomes/all/GCA/000/498/575/GCA_000498575.2_MS-3	ftp://ftp.ncbi.nlm.nih.gov/genomes/all/GCF/000/498/575/GCF_000498575.2_MS-3
Pseudomonas thermotolerans	DSM 14292	Yes	SAMN02441073	PRJNA187118	GCA_000364625.1	Scaffold	3.7521	66.8		AQPA01	75	3396	2013-04-15T00:00:00Z	ftp://ftp.ncbi.nlm.nih.gov/genomes/all/GCA/000/364/625/GCA_000364625.1_ASM36462v1	ftp://ftp.ncbi.nlm.nih.gov/genomes/all/GCF/000/364/625/GCF_000364625.1_ASM36462v1
Pseudomonas xinjiangensis	NRRL B-51270	Yes	SAMN05216421	PRJEB16376	GCA_900104945.1	Chromosome	3.53709	60.7	chromosome I:NZ_LT629736.1/LT629736.1		1	3227	2016-10-20T23:42:00Z	ftp://ftp.ncbi.nlm.nih.gov/genomes/all/GCA/900/104/945/GCA_900104945.1_IMG-taxon_2667527388_annotated_assembly	ftp://ftp.ncbi.nlm.nih.gov/genomes/all/GCF/900/104/945/GCF_900104945.1_IMG-taxon_2667527388_annotated_assembly
Pseudomonas yangmingensis	DSM 24213	Yes	SAMN05216217	PRJEB17485	GCA_900114825.1	Scaffold	3.1415	60.4		FOUI01	47	2848	2016-10-31T00:00:00Z	ftp://ftp.ncbi.nlm.nih.gov/genomes/all/GCA/900/114/825/GCA_900114825.1_IMG-taxon_2663762769_annotated_assembly	ftp://ftp.ncbi.nlm.nih.gov/genomes/all/GCF/900/114/825/GCF_900114825.1_IMG-taxon_2663762769_annotated_assembly
Pseudomonas zeshuii	KACC 15471	Yes	SAMN05216295	PRJEB18301	GCA_900141925.1	Scaffold	5.33983	55.3		FQYS01	33	4767	2016-12-02T00:00:00Z	ftp://ftp.ncbi.nlm.nih.gov/genomes/all/GCA/900/141/925/GCA_900141925.1_IMG-taxon_2663762797_annotated_assembly	ftp://ftp.ncbi.nlm.nih.gov/genomes/all/GCF/900/141/925/GCF_900141925.1_IMG-taxon_2663762797_annotated_assembly
Pseudospirillum japonicum	DSM 7165	Yes	SAMN05421831	PRJEB16774	GCA_900108915.1	Contig	2.74423	45.4		FNYH01	30	2340	2016-10-29T00:00:00Z	ftp://ftp.ncbi.nlm.nih.gov/genomes/all/GCA/900/108/915/GCA_900108915.1_IMG-taxon_2675903151_annotated_assembly	ftp://ftp.ncbi.nlm.nih.gov/genomes/all/GCF/900/108/915/GCF_900108915.1_IMG-taxon_2675903151_annotated_assembly
Psychrobacter alimentarius	PAMC 27889	Yes	SAMN04549283	PRJNA315071	GCA_001606025.1	Complete	3.34944	42.8823	chromosome:NZ_CP014945.1/CP014945.1; plasmid pPAMC27889:NZ_CP014946.1/CP014946.1		2	2700	2016-04-04T00:00:00Z	ftp://ftp.ncbi.nlm.nih.gov/genomes/all/GCA/001/606/025/GCA_001606025.1_ASM160602v1	ftp://ftp.ncbi.nlm.nih.gov/genomes/all/GCF/001/606/025/GCF_001606025.1_ASM160602v1
Psychrobacter arcticus	273-4	Yes	SAMN02598544	PRJNA9633	GCA_000012305.1	Complete	2.6507	42.8	chromosome:NC_007204.1/CP000082.1		1	2087	2005-07-20T00:00:00Z	ftp://ftp.ncbi.nlm.nih.gov/genomes/all/GCA/000/012/305/GCA_000012305.1_ASM1230v1	ftp://ftp.ncbi.nlm.nih.gov/genomes/all/GCF/000/012/305/GCF_000012305.1_ASM1230v1
Psychrobacter pacificensis	DSM 23406	Yes	SAMN05660405	PRJEB15785	GCA_900101915.1	Scaffold	3.06258	44		FNAL01	61	2542	2016-10-20T00:00:00Z	ftp://ftp.ncbi.nlm.nih.gov/genomes/all/GCA/900/101/915/GCA_900101915.1_IMG-taxon_2599185216_annotated_assembly	ftp://ftp.ncbi.nlm.nih.gov/genomes/all/GCF/900/101/915/GCF_900101915.1_IMG-taxon_2599185216_annotated_assembly
Psychrobacter phenylpyruvicus	DSM 7000	Yes	SAMN02743348	PRJNA185653	GCA_000685805.1	Scaffold	3.09805	41.7		JMKP01	106	2460	2014-05-08T00:00:00Z	ftp://ftp.ncbi.nlm.nih.gov/genomes/all/GCA/000/685/805/GCA_000685805.1_ASM68580v1	ftp://ftp.ncbi.nlm.nih.gov/genomes/all/GCF/000/685/805/GCF_000685805.1_ASM68580v1
Psychrobacter urativorans	R10.10B	No	SAMN04076494	PRJNA295628	GCA_001298525.1	Complete	2.93158	42.0753	chromosome:NZ_CP012678.1/CP012678.1; plasmid 1:NZ_CP012707.1/CP012707.1; plasmid 2:NZ_CP012708.1/CP012708.1; plasmid 3:NZ_CP012709.1/CP012709.1; plasmid 4:NZ_CP012710.1/CP012710.1; plasmid 5:NZ_CP012711.1/CP012711.1		6	2385	2015-09-24T00:00:00Z	ftp://ftp.ncbi.nlm.nih.gov/genomes/all/GCA/001/298/525/GCA_001298525.1_ASM129852v1	ftp://ftp.ncbi.nlm.nih.gov/genomes/all/GCF/001/298/525/GCF_001298525.1_ASM129852v1
Reinekea blandensis	MED297	Yes	SAMN02436140	PRJNA13534	GCA_000153185.1	Scaffold	4.52676	52.3		AAOE01	10	4080	2006-02-24T00:00:00Z	ftp://ftp.ncbi.nlm.nih.gov/genomes/all/GCA/000/153/185/GCA_000153185.1_ASM15318v1	ftp://ftp.ncbi.nlm.nih.gov/genomes/all/GCF/000/153/185/GCF_000153185.1_ASM15318v1
Rugamonas rubra	ATCC 43154	Yes	SAMN02982985	PRJEB17471	GCA_900114705.1	Scaffold	6.8305	67		FOTW01	82	5813	2016-10-31T00:00:00Z	ftp://ftp.ncbi.nlm.nih.gov/genomes/all/GCA/900/114/705/GCA_900114705.1_IMG-taxon_2597490347_annotated_assembly	ftp://ftp.ncbi.nlm.nih.gov/genomes/all/GCF/900/114/705/GCF_900114705.1_IMG-taxon_2597490347_annotated_assembly
Saccharophagus degradans	2-40	Yes	SAMN02598483	PRJNA316	GCA_000013665.1	Complete	5.05753	45.8	chromosome:NC_007912.1/CP000282.1		1	4020	2006-03-17T00:00:00Z	ftp://ftp.ncbi.nlm.nih.gov/genomes/all/GCA/000/013/665/GCA_000013665.1_ASM1366v1	ftp://ftp.ncbi.nlm.nih.gov/genomes/all/GCF/000/013/665/GCF_000013665.1_ASM1366v1
Saccharospirillum impatiens	DSM 12546	Yes	SAMN02440661	PRJNA185657	GCA_000423605.1	Scaffold	4.74315	55.4		AUIH01	148	4111	2013-07-10T00:00:00Z	ftp://ftp.ncbi.nlm.nih.gov/genomes/all/GCA/000/423/605/GCA_000423605.1_ASM42360v1	ftp://ftp.ncbi.nlm.nih.gov/genomes/all/GCF/000/423/605/GCF_000423605.1_ASM42360v1
Salinicola socius	SMB35	Yes	SAMN06145960	PRJNA357614	GCA_001937195.1	Contig	4.17412	62.2		MSDO01	156	3646	2017-01-05T00:00:00Z	ftp://ftp.ncbi.nlm.nih.gov/genomes/all/GCA/001/937/195/GCA_001937195.1_ASM193719v1	ftp://ftp.ncbi.nlm.nih.gov/genomes/all/GCF/001/937/195/GCF_001937195.1_ASM193719v1
Simiduia agarivorans	SA1 = DSM 21679	Yes	SAMN02603035	PRJNA74637	GCA_000305785.2	Complete	4.30023	55.8	chromosome:NC_018868.3/CP003746.2		1	3745	2012-10-16T00:00:00Z	ftp://ftp.ncbi.nlm.nih.gov/genomes/all/GCA/000/305/785/GCA_000305785.2_ASM30578v2	ftp://ftp.ncbi.nlm.nih.gov/genomes/all/GCF/000/305/785/GCF_000305785.2_ASM30578v2
Spongiibacter marinus	DSM 19753	Yes	SAMN02440685	PRJNA188866	GCA_000422345.1	Scaffold	3.43554	55.1		AULP01	21	3139	2013-07-10T00:00:00Z	ftp://ftp.ncbi.nlm.nih.gov/genomes/all/GCA/000/422/345/GCA_000422345.1_ASM42234v1	ftp://ftp.ncbi.nlm.nih.gov/genomes/all/GCF/000/422/345/GCF_000422345.1_ASM42234v1
Spongiibacter tropicus	DSM 19543	Yes	SAMN02440570	PRJNA185370	GCA_000420325.1	Scaffold	3.94734	57.3		ATUS01	7	3640	2013-07-09T00:00:00Z	ftp://ftp.ncbi.nlm.nih.gov/genomes/all/GCA/000/420/325/GCA_000420325.1_ASM42032v1	ftp://ftp.ncbi.nlm.nih.gov/genomes/all/GCF/000/420/325/GCF_000420325.1_ASM42032v1
Tamilnaduibacter salinus	DSM 28688	Yes	SAMN08775545	PRJNA442664	GCA_003096655.1	Scaffold	3.40013	61.1		QEKQ01	23	3014	2018-05-07T00:00:00Z	ftp://ftp.ncbi.nlm.nih.gov/genomes/all/GCA/003/096/655/GCA_003096655.1_ASM309665v1	ftp://ftp.ncbi.nlm.nih.gov/genomes/all/GCF/003/096/655/GCF_003096655.1_ASM309665v1
Terasakiispira papahanaumokuakeensis	PH27A	Yes	SAMN05589748	PRJNA339315	GCA_001709345.1	Scaffold	4.04803	51.3		MDTQ01	2	3407	2016-08-23T00:00:00Z	ftp://ftp.ncbi.nlm.nih.gov/genomes/all/GCA/001/709/345/GCA_001709345.1_ASM170934v1	ftp://ftp.ncbi.nlm.nih.gov/genomes/all/GCF/001/709/345/GCF_001709345.1_ASM170934v1
Teredinibacter turnerae	T7901	Yes	SAMN02603454	PRJNA30839	GCA_000023025.1	Complete	5.19316	50.9	chromosome:NC_012997.1/CP001614.2		1	4119	2009-05-18T00:00:00Z	ftp://ftp.ncbi.nlm.nih.gov/genomes/all/GCA/000/023/025/GCA_000023025.1_ASM2302v1	ftp://ftp.ncbi.nlm.nih.gov/genomes/all/GCF/000/023/025/GCF_000023025.1_ASM2302v1
Thalassolituus oleivorans	MIL-1	Yes	SAMEA2272589	PRJEB1425	GCA_000355675.1	Complete	3.92033	46.6	chromosome:NC_020888.1/HF680312.1		1	3484	2013-03-14T00:00:00Z	ftp://ftp.ncbi.nlm.nih.gov/genomes/all/GCA/000/355/675/GCA_000355675.1_ASM35567v1	ftp://ftp.ncbi.nlm.nih.gov/genomes/all/GCF/000/355/675/GCF_000355675.1_ASM35567v1
Ventosimonas gracilis	CV58	Yes	SAMN04450862	PRJNA310109	GCA_001580025.1	Contig	2.61915	54.9		LSZO01	222	2451	2016-03-03T00:00:00Z	ftp://ftp.ncbi.nlm.nih.gov/genomes/all/GCA/001/580/025/GCA_001580025.1_ASM158002v1	ftp://ftp.ncbi.nlm.nih.gov/genomes/all/GCF/001/580/025/GCF_001580025.1_ASM158002v1
Zhongshania aliphaticivorans	SM2	Yes	SAMN04361929	PRJNA306719	GCA_001586255.1	Complete	4.20436	50.7	chromosome:NZ_CP014544.1/CP014544.1		1	3688	2016-03-10T00:00:00Z	ftp://ftp.ncbi.nlm.nih.gov/genomes/all/GCA/001/586/255/GCA_001586255.1_ASM158625v1	ftp://ftp.ncbi.nlm.nih.gov/genomes/all/GCF/001/586/255/GCF_001586255.1_ASM158625v1
Zooshikella ganghwensis	DSM 15267	Yes	SAMN02441217	PRJNA182446	GCA_000428585.1	Scaffold	5.79866	41		AUAF01	414	4754	2013-07-15T00:00:00Z	ftp://ftp.ncbi.nlm.nih.gov/genomes/all/GCA/000/428/585/GCA_000428585.1_ASM42858v1	ftp://ftp.ncbi.nlm.nih.gov/genomes/all/GCF/000/428/585/GCF_000428585.1_ASM42858v1
Zymobacter palmae	DSM 10491	Yes	SAMN02952986	PRJNA221058	GCA_000620025.1	Scaffold	2.97295	56.1		JHVG01	49	2510	2014-04-08T00:00:00Z	ftp://ftp.ncbi.nlm.nih.gov/genomes/all/GCA/000/620/025/GCA_000620025.1_ASM62002v1	ftp://ftp.ncbi.nlm.nih.gov/genomes/all/GCF/000/620/025/GCF_000620025.1_ASM62002v1
